# Supplementary material for: Lysozyme Fibrils Alter the Mechanism of Insulin Amyloid Aggregation
Source: Int J Mol Sci. 2021 Feb 10;22(4):1775. doi: 10.3390/ijms22041775 (PMC7916790; doi:10.3390/ijms22041775)
Supplement: Supplementary file 1 [file ijms-22-01775-s001.zip]

Archive with 4 entries (3 files):
- ijms-1067159-supplementary/
- ijms-1067159-supplementary/FTIR Data.xlsx
- ijms-1067159-supplementary/ijms-1067159-supplementary Figures.docx
- ijms-1067159-supplementary/Kinetic_Data.xlsx
