# Supplementary material for: Lysozyme Fibrils Alter the Mechanism of Insulin Amyloid Aggregation
Source: Int J Mol Sci. 2021 Feb 10;22(4):1775. doi: 10.3390/ijms22041775 (PMC7916790; doi:10.3390/ijms22041775)
Supplement: Supplementary file 1 [file ijms-22-01775-s001.zip › ijms-1067159-supplementary/FTIR Data.xlsx]

## Sheet: Spectra
Wavenumber	Lysozyme Control	Insulin Control	2 LF (subtracted)	200 LF Subtracted	With monomers	1% (no LF)	0.0001% (no LF)	0.00000001% (no LF)	1% (200 LF, subtracted)	0.0001% (200 LF, subtracted)	0.00000001% (200 LF, subtracted)				Repeats	Lysozyme Control	Lysozyme Control	Insulin Control	Insulin Control	2 LF (subtracted)	2 LF (subtracted)	200 LF Subtracted	200 LF Subtracted
1699.92	0	0	0	0	0	0	0	0	0	0	0					0	0	0	0	0	0	0	0
1699.6	2.66137e-06	-2.09288e-05	3.58454e-06	-1.43931e-05	-2.61858e-05	-2.02501e-05	-1.04008e-05	-1.589e-05	-3.4777e-05	-1.16369e-06	-7.75e-06					-6.04591e-06	-1.16704e-05	-2.81469e-05	-3.49891e-05	-3.06814e-05	-3.38822e-05	-8.89995e-06	5.10085e-06
1699.27	9.58517e-06	-3.92138e-05	2.12636e-05	-2.97958e-05	-3.86047e-05	-4.22576e-05	-1.62307e-05	-3.03878e-05	-7.08941e-05	4.5402e-06	-1.06185e-05					-3.83379e-06	-1.67675e-05	-5.53479e-05	-5.52047e-05	-5.58983e-05	-5.87901e-05	-1.78393e-05	1.47695e-05
1698.95	1.88621e-05	-5.58745e-05	4.53875e-05	-4.50728e-05	-3.83467e-05	-6.38919e-05	-1.9273e-05	-4.29004e-05	-0.000104727	1.38683e-05	-1.03037e-05					6.42007e-06	-1.44888e-05	-7.71077e-05	-5.78539e-05	-7.11621e-05	-7.05133e-05	-2.67709e-05	2.63765e-05
1698.63	2.86693e-05	-7.04821e-05	6.90193e-05	-5.9193e-05	-2.90484e-05	-8.23078e-05	-2.0722e-05	-5.26533e-05	-0.000133481	2.28584e-05	-8.96724e-06					2.27619e-05	-5.60703e-06	-8.97632e-05	-4.40045e-05	-7.47747e-05	-6.78265e-05	-3.50904e-05	3.75133e-05
1698.31	3.77435e-05	-8.14063e-05	8.79209e-05	-7.11521e-05	-1.40772e-05	-9.43873e-05	-1.9649e-05	-5.73985e-05	-0.000155145	2.81157e-05	-8.53091e-06					4.24888e-05	8.25548e-06	-9.14083e-05	-1.69912e-05	-6.66481e-05	-5.17856e-05	-4.2743e-05	4.5513e-05
1697.99	4.52462e-05	-8.59525e-05	9.99862e-05	-8.02861e-05	2.27243e-06	-9.77678e-05	-1.49945e-05	-5.55029e-05	-0.000168654	2.74675e-05	-1.05388e-05					6.24855e-05	2.46074e-05	-8.18648e-05	1.78171e-05	-4.84849e-05	-2.5849e-05	-4.95072e-05	4.85195e-05
1697.67	5.05903e-05	-8.3785e-05	0.000103436	-8.6531e-05	1.54555e-05	-9.19825e-05	-7.31472e-06	-4.67009e-05	-0.000174578	1.96262e-05	-1.60127e-05					7.95904e-05	4.0758e-05	-6.32141e-05	5.34595e-05	-2.39559e-05	4.52518e-06	-5.48041e-05	4.57906e-05
1697.35	5.34359e-05	-7.61839e-05	9.77634e-05	-8.98605e-05	2.22847e-05	-7.83768e-05	1.73983e-06	-3.23482e-05	-0.000173493	5.89434e-06	-2.47932e-05					9.11799e-05	5.38246e-05	-3.9464e-05	8.27512e-05	2.0318e-06	3.26892e-05	-5.91439e-05	3.75274e-05
1697.02	5.41268e-05	-6.58013e-05	8.36422e-05	-9.05935e-05	2.19988e-05	-5.9918e-05	1.02025e-05	-1.44937e-05	-0.000167158	-1.14958e-05	-3.59644e-05					9.5646e-05	6.1646e-05	-1.56521e-05	9.89279e-05	2.37572e-05	5.22017e-05	-6.24605e-05	2.54129e-05
1696.7	5.31866e-05	-5.70758e-05	6.24426e-05	-8.95928e-05	1.35552e-05	-4.11113e-05	1.453e-05	2.56312e-06	-0.00015804	-2.93301e-05	-4.81731e-05					9.29574e-05	6.31285e-05	3.39351e-06	9.84266e-05	3.68552e-05	5.83996e-05	-6.53537e-05	1.18578e-05
1696.38	5.2625e-05	-5.1183e-05	4.06579e-05	-8.75946e-05	2.05729e-06	-2.4916e-05	1.55861e-05	1.76416e-05	-0.000148864	-4.36516e-05	-5.9247e-05					8.47167e-05	5.86855e-05	1.35601e-05	8.12537e-05	3.82933e-05	4.96662e-05	-6.7794e-05	5.94882e-08
1696.06	5.46618e-05	-4.77571e-05	2.6076e-05	-8.52454e-05	-6.0203e-06	-1.31528e-05	1.55383e-05	3.01037e-05	-0.000142034	-5.10118e-05	-6.69812e-05					7.43316e-05	5.04784e-05	1.36637e-05	5.1945e-05	2.83805e-05	2.87236e-05	-7.02399e-05	-6.73626e-06
1695.74	6.17739e-05	-4.41087e-05	2.71415e-05	-8.31652e-05	-2.38977e-06	-5.65872e-06	1.87602e-05	4.19163e-05	-0.0001392	-4.95245e-05	-6.99246e-05					6.57398e-05	4.17119e-05	4.84462e-06	1.83701e-05	1.03823e-05	1.15519e-06	-7.23475e-05	-6.43765e-06
1695.42	7.44024e-05	-4.1116e-05	4.52471e-05	-8.14791e-05	1.4964e-05	-2.67266e-06	2.62604e-05	5.24378e-05	-0.000141106	-3.9015e-05	-6.7594e-05					6.32103e-05	3.62633e-05	-8.41403e-06	-9.58983e-06	-9.95817e-06	-2.44929e-05	-7.40287e-05	1.82178e-06
1695.1	9.3121e-05	-3.57154e-05	8.1033e-05	-7.99559e-05	5.1789e-05	-1.51771e-06	4.08004e-05	6.48518e-05	-0.000146261	-2.0856e-05	-6.0285e-05					6.93279e-05	3.71043e-05	-2.15432e-05	-2.43061e-05	-2.70561e-05	-4.1088e-05	-7.49035e-05	1.72782e-05
1694.78	0.00011545	-3.11802e-05	0.000125611	-7.8334e-05	0.000100466	-2.27534e-06	5.86351e-05	7.70368e-05	-0.00015303	2.2389e-06	-4.9334e-05					8.4738e-05	4.55705e-05	-2.98683e-05	-2.20509e-05	-3.64216e-05	-4.42275e-05	-7.49596e-05	3.76846e-05
1694.45	0.000140515	-2.4813e-05	0.000174363	-7.61943e-05	0.000160529	-1.768e-06	8.03599e-05	9.17388e-05	-0.000158837	2.70167e-05	-3.64762e-05					0.000108006	6.12464e-05	-3.07047e-05	-3.34054e-06	-3.60195e-05	-3.31986e-05	-7.4045e-05	6.0531e-05
1694.13	0.000166063	-1.70273e-05	0.000219863	-7.31968e-05	0.000223355	6.19213e-07	0.00010303	0.000108267	-0.00016171	5.11613e-05	-2.29478e-05					0.000136264	8.21595e-05	-2.34136e-05	2.71131e-05	-2.6803e-05	-1.08927e-05	-7.23051e-05	8.33372e-05
1693.81	0.000191052	-6.50855e-06	0.000258474	-6.92937e-05	0.000283931	6.26943e-06	0.000126032	0.000127158	-0.000160318	7.29295e-05	-9.86364e-06					0.000165903	0.000105471	-1.01097e-05	6.20643e-05	-1.23442e-05	1.69215e-05	-6.97589e-05	0.000104799
1693.49	0.000214502	5.92251e-06	0.000287658	-6.42738e-05	0.000337388	1.48229e-05	0.000147585	0.000147135	-0.000153906	9.22242e-05	2.58535e-06					0.000194107	0.000128572	6.56769e-06	9.56964e-05	4.02448e-06	4.49471e-05	-6.62557e-05	0.000124681
1693.17	0.000235793	1.8328e-05	0.000306084	-5.7877e-05	0.000379695	2.49713e-05	0.000165952	0.000166372	-0.000142595	0.000109488	1.46125e-05					0.000219266	0.00014989	2.37006e-05	0.000123907	1.93111e-05	6.92648e-05	-6.17278e-05	0.000143211
1692.85	0.000254763	2.87248e-05	0.000314927	-4.94979e-05	0.000410123	3.56688e-05	0.000180415	0.000183402	-0.000126526	0.00012626	2.7149e-05					0.000240954	0.000168739	3.91345e-05	0.000145157	3.15367e-05	8.80026e-05	-5.58959e-05	0.000161501
1692.53	0.000271942	3.60671e-05	0.0003167	-3.89158e-05	0.000430349	4.63104e-05	0.00019146	0.0001978	-0.000106422	0.000143563	4.06737e-05					0.000259976	0.000185585	5.22659e-05	0.000160664	4.06284e-05	0.000101448	-4.86628e-05	0.0001802
1692.2	0.000287919	3.98499e-05	0.000313903	-2.56612e-05	0.000442237	5.66555e-05	0.000199806	0.000209547	-8.30493e-05	0.000162347	5.58482e-05					0.000277588	0.000201467	6.35498e-05	0.000172376	4.78262e-05	0.000111418	-3.95724e-05	0.00019938
1691.88	0.000303831	4.18444e-05	0.000310767	-9.58424e-06	0.000450375	6.76408e-05	0.000207729	0.000220496	-5.70277e-05	0.000183069	7.316e-05					0.000295209	0.000217578	7.4636e-05	0.000183199	5.51589e-05	0.000120432	-2.85155e-05	0.000219023
1691.56	0.00032135	4.55028e-05	0.000311887	9.37097e-06	0.000461199	8.10963e-05	0.000218676	0.000234093	-2.88473e-05	0.000205615	9.25949e-05					0.000314057	0.000235089	8.73153e-05	0.000195801	6.49232e-05	0.000130814	-1.52225e-05	0.000238658
1691.24	0.000340645	5.06969e-05	0.000317135	3.05623e-05	0.000474254	9.6472e-05	0.000232098	0.000249929	6.17467e-07	0.000229667	0.000113971					0.000334753	0.000254627	0.00010313	0.000211258	7.87158e-05	0.000144082	1.86032e-07	0.000257866
1690.92	0.000362622	5.93469e-05	0.00032822	5.35944e-05	0.000492481	0.00011444	0.000249312	0.000269574	3.08859e-05	0.000254659	0.000137122					0.000357688	0.000276389	0.000122666	0.000230406	9.73135e-05	0.000161203	1.76388e-05	0.000276831
1690.6	0.000387372	7.14832e-05	0.00034484	7.82046e-05	0.000516017	0.000134538	0.00026966	0.00029269	6.17998e-05	0.00028045	0.00016184					0.00038328	0.000300675	0.000146688	0.000253801	0.0001217	0.000182781	3.68e-05	0.00029623
1690.28	0.000414483	8.59841e-05	0.000364894	0.000103865	0.000542872	0.000155784	0.000291737	0.000317576	9.30424e-05	0.000306827	0.000188022					0.000411378	0.000327069	0.000174094	0.000280642	0.000150839	0.000208126	5.73946e-05	0.000317342
1689.95	0.000443689	0.000102826	0.000387602	0.000131056	0.000572402	0.0001778	0.00031474	0.000343634	0.000125411	0.00033407	0.000215922					0.000441775	0.000355364	0.000204247	0.000310133	0.000183883	0.000236491	7.96944e-05	0.000341156
1689.63	0.00047493	0.000122157	0.000412615	0.000159794	0.00060465	0.000200717	0.000338594	0.000370674	0.000158911	0.000362248	0.000245656					0.000474156	0.000384961	0.000235932	0.000340632	0.00021918	0.000266686	0.000102961	0.000369092
1689.31	0.000508457	0.000145066	0.000440994	0.000190873	0.000641737	0.000225566	0.000364592	0.000399848	0.000194522	0.000391913	0.000277511					0.000508073	0.000415555	0.000267856	0.000370849	0.00025496	0.000296856	0.000127721	0.000401339
1688.99	0.000544258	0.00017166	0.000472647	0.000224617	0.000683502	0.000252466	0.000392624	0.000431223	0.000232116	0.000423412	0.000311465					0.000543114	0.000447011	0.000299274	0.00039967	0.000289972	0.000325878	0.000153877	0.000437868
1688.67	0.000582576	0.000202115	0.000507883	0.000261179	0.000730843	0.000281877	0.000423639	0.000465632	0.00027167	0.000456877	0.000347467					0.000579096	0.000479385	0.00032953	0.000426771	0.000322823	0.000352935	0.000181886	0.000478099
1688.35	0.000623053	0.000234951	0.000545298	0.000300384	0.000781618	0.000313123	0.000456978	0.000502214	0.000312474	0.000492199	0.000385137					0.000616277	0.00051332	0.000358922	0.000453323	0.000353815	0.000379162	0.000212133	0.000521097
1688.03	0.000665003	0.00026845	0.000582592	0.000342076	0.000832031	0.000345119	0.000491119	0.000539426	0.000353998	0.000529281	0.000424097					0.000655458	0.000549863	0.000389189	0.000482606	0.000385368	0.000407275	0.000245033	0.00056592
1687.7	0.000707812	0.000301638	0.000617812	0.000385892	0.000879127	0.000377884	0.000525812	0.000576697	0.000395971	0.000567267	0.000463953					0.000697702	0.000590292	0.000422769	0.000518304	0.000420077	0.000440996	0.000280711	0.000611575
1687.38	0.000750399	0.000333474	0.000647607	0.000431469	0.000917468	0.000410841	0.000559376	0.000612481	0.000438442	0.000604918	0.000503891					0.000743557	0.000635364	0.000462459	0.000563449	0.000461459	0.00048419	0.000319557	0.000657261
1687.06	0.000792907	0.000367246	0.000672659	0.000479053	0.000948873	0.000446434	0.00059427	0.000648987	0.000482883	0.00064123	0.00054385					0.000792916	0.000685047	0.000510381	0.000619127	0.000512011	0.000538821	0.000361164	0.000702161
1686.74	0.000834995	0.000404118	0.0006914	0.000528552	0.00097112	0.000485779	0.00063033	0.000686655	0.000529913	0.000674871	0.000583465					0.000844926	0.000738496	0.000567555	0.000683723	0.000572244	0.000604574	0.000404966	0.000745625
1686.42	0.000877425	0.000446898	0.000705236	0.000580567	0.000988407	0.000530863	0.000669236	0.000727681	0.000581351	0.000705881	0.000623397					0.00089766	0.000793891	0.00063286	0.0007527	0.000640229	0.000678053	0.000450894	0.000787123
1686.1	0.00092126	0.000495852	0.00071576	0.000635692	0.00100515	0.00058229	0.00071173	0.000773503	0.000638025	0.000735427	0.000664866					0.000949249	0.000849056	0.00070328	0.000819782	0.000712197	0.000753592	0.00049816	0.000827101
1685.78	0.000967398	0.000548325	0.000723642	0.000694629	0.00102448	0.000638392	0.000755973	0.000823158	0.000700063	0.000766195	0.000709618					0.000998271	0.000902266	0.000774755	0.000878848	0.000782934	0.000824573	0.000546789	0.000866449
1685.45	0.00101689	0.000600332	0.000730278	0.000757749	0.00104906	0.000696264	0.000799945	0.000874494	0.000766502	0.000802015	0.000759957					0.00104467	0.000952811	0.000842791	0.00092649	0.000847855	0.000885896	0.000596704	0.000907111
1685.13	0.00107128	0.000650499	0.000740784	0.000825657	0.00108373	0.000753563	0.000844129	0.000926838	0.000835672	0.000847196	0.000818209					0.00108973	0.00100132	0.000904168	0.000962643	0.000904182	0.000934876	0.000648398	0.000951445
1684.81	0.00113135	0.000696831	0.000759276	0.000898083	0.00112928	0.000807676	0.000888264	0.000978537	0.000905192	0.000904933	0.000885532					0.00113607	0.00104964	0.000957628	0.00099096	0.000951651	0.000973016	0.000702064	0.00100216
1684.49	0.00119819	0.000742786	0.000792564	0.000974807	0.00118926	0.000858849	0.00093611	0.00103104	0.000973206	0.000976994	0.000962392					0.00118684	0.00110059	0.00100483	0.00101876	0.000993377	0.0010054	0.000758507	0.0010608
1684.17	0.00127153	0.000789951	0.000842879	0.00105536	0.00126246	0.000907301	0.00098928	0.00108467	0.00103864	0.0010626	0.00104754					0.00124469	0.00115671	0.00104879	0.00105333	0.00103287	0.00103838	0.000818127	0.00112849
1683.85	0.00135132	0.00084319	0.000912884	0.00113943	0.00135086	0.000955683	0.00105151	0.00114255	0.00110183	0.0011597	0.00113977					0.00131129	0.00121986	0.00109401	0.00110099	0.00107527	0.00107868	0.00088121	0.00120484
1683.53	0.00143634	0.000904002	0.00099946	0.00122673	0.00145057	0.00100571	0.00112253	0.00120515	0.00116363	0.00126473	0.00123692					0.00138684	0.00129071	0.0011445	0.00116544	0.00112404	0.00113127	0.000947729	0.00128901
1683.2	0.00152591	0.000974693	0.00110011	0.0013173	0.00156002	0.00106009	0.00120347	0.00127463	0.00122594	0.00137474	0.0013378					0.00147022	0.00136875	0.00120305	0.0012464	0.00118145	0.0011976	0.00101769	0.00137882
1682.88	0.00161924	0.00105592	0.00121158	0.00141109	0.00167638	0.00112076	0.00129405	0.00135229	0.00129041	0.00148716	0.00144148					0.00155971	0.0014528	0.00127156	0.00134135	0.00124853	0.00127762	0.00109099	0.00147244
1682.56	0.00171554	0.00114733	0.00133061	0.00150835	0.00179705	0.00118886	0.00139313	0.00143857	0.00135859	0.00160076	0.00154825					0.00165328	0.00154127	0.00134999	0.00144673	0.00132511	0.00136853	0.00116791	0.00156834
1682.24	0.0018134	0.00124499	0.00145211	0.00160892	0.00191669	0.00126381	0.00149711	0.00153118	0.00143157	0.00171523	0.00165811					0.00174944	0.00163309	0.00143772	0.00155885	0.00141075	0.00146777	0.0012483	0.00166504
1681.92	0.00191175	0.00134673	0.00157308	0.00171329	0.00203284	0.00134496	0.00160362	0.0016285	0.00151034	0.0018313	0.00177186					0.00184715	0.00172736	0.00153394	0.00167499	0.00150524	0.00157284	0.00133257	0.001762
1681.6	0.00200979	0.00145016	0.00169126	0.00182172	0.0021446	0.00143162	0.00171074	0.00172898	0.00159541	0.00194984	0.00188989					0.00194593	0.00182364	0.00163731	0.00179354	0.00160773	0.00168204	0.00142077	0.0018588
1681.28	0.00210708	0.00155484	0.00180616	0.00193458	0.00225207	0.0015232	0.00181763	0.00183159	0.00168722	0.00207201	0.00201247					0.00204592	0.00192193	0.00174735	0.00191423	0.00171812	0.00179487	0.00151311	0.00195646
1680.95	0.00220454	0.00166373	0.00192121	0.00205219	0.0023609	0.00162096	0.00192713	0.00193837	0.00178606	0.0021989	0.0021398					0.00214733	0.00202219	0.00186308	0.00203746	0.00183568	0.00191154	0.00160906	0.00205545
1680.63	0.00230335	0.00178111	0.00204146	0.00217505	0.00247707	0.00172645	0.00204321	0.00205227	0.00189194	0.00233153	0.00227198					0.00225071	0.00212461	0.00198405	0.00216394	0.00195952	0.00203243	0.00170835	0.00215727
1680.31	0.0024044	0.00191012	0.00217092	0.00230293	0.00260457	0.00184051	0.00216853	0.00217502	0.00200463	0.0024704	0.00240884					0.00235639	0.00222906	0.00210967	0.00229448	0.00208908	0.00215772	0.00181037	0.00226315
1679.99	0.00250896	0.00205482	0.0023148	0.00243603	0.00274922	0.0019651	0.00230767	0.00231012	0.00212423	0.00261597	0.00255036					0.00246488	0.00233577	0.00223958	0.00242998	0.00222384	0.00228775	0.00191475	0.00237381
1679.67	0.00261665	0.00221382	0.00247306	0.00257395	0.0029091	0.00209945	0.00245969	0.00245671	0.00224987	0.00276798	0.00269618					0.0025761	0.00244467	0.00237316	0.0025705	0.00236324	0.00242262	0.00202161	0.00248947
1679.35	0.0027274	0.00238695	0.00264621	0.00271677	0.00308395	0.00224386	0.00262502	0.00261477	0.00238183	0.00292636	0.00284622					0.00268986	0.00255571	0.00251011	0.00271559	0.00250756	0.00256177	0.00213176	0.00261009
1679.03	0.00284027	0.00257084	0.00283139	0.00286449	0.00326932	0.00239719	0.00280083	0.00278213	0.00251974	0.00309038	0.00300005					0.00280595	0.00266908	0.00265029	0.00286501	0.00265729	0.00270549	0.00224626	0.00273508
1678.7	0.00295433	0.00276152	0.00302482	0.00301701	0.00346012	0.00255828	0.00298421	0.00295624	0.00266349	0.00325916	0.00315734					0.00292406	0.00278513	0.00279461	0.0030189	0.00281362	0.00285488	0.00236678	0.00286354
1678.38	0.00306814	0.00295359	0.00322061	0.003174	0.00364826	0.00272482	0.00317048	0.00313277	0.0028124	0.00343135	0.00331713					0.00304378	0.00290368	0.00294358	0.0031765	0.00297676	0.00300996	0.00249408	0.00299512
1678.06	0.00318128	0.00314484	0.00341575	0.00333472	0.00383111	0.00289612	0.00335753	0.00331032	0.00296625	0.00360557	0.00347858					0.00316488	0.00302493	0.00309875	0.00333844	0.00314776	0.0031721	0.00262909	0.00312929
1677.74	0.0032932	0.00333258	0.00360643	0.00349833	0.00400507	0.00307069	0.00354314	0.00348668	0.00312429	0.00377986	0.0036404					0.00328711	0.0031486	0.00326119	0.00350506	0.0033263	0.00334154	0.00277144	0.0032657
1677.42	0.0034035	0.00351515	0.00378976	0.00366374	0.00416786	0.00324752	0.00372558	0.00366048	0.00328602	0.00395301	0.00380151					0.00341	0.00327403	0.0034313	0.00367612	0.00351176	0.00351816	0.00292022	0.00340474
1677.1	0.00351208	0.00369203	0.00396377	0.00383023	0.00431816	0.00342551	0.00390389	0.0038308	0.00345115	0.0041242	0.00396155					0.00353305	0.00340031	0.00360871	0.00385084	0.00370227	0.00370013	0.00307403	0.00354647
1676.78	0.00361944	0.0038643	0.00412863	0.00399786	0.00445685	0.00360397	0.00407796	0.003998	0.00361951	0.00429383	0.00412074					0.00365579	0.00352644	0.0037922	0.00402778	0.00389558	0.00388543	0.00323153	0.00369176
1676.45	0.00372671	0.00403408	0.00428664	0.00416712	0.00458688	0.00378278	0.00424913	0.00416335	0.00379103	0.00446346	0.00428026					0.00377788	0.00365146	0.00397924	0.00420488	0.00408871	0.00407114	0.00339145	0.00384165
1676.13	0.00383546	0.00420428	0.00444219	0.00433906	0.00471291	0.00396195	0.00441939	0.00432849	0.00396553	0.00463534	0.00444181					0.00389944	0.00377519	0.00416785	0.00438086	0.00428002	0.00425489	0.00355345	0.00399694
1675.81	0.00394793	0.00437922	0.00460288	0.00451437	0.00484308	0.00414261	0.00459271	0.004497	0.00414234	0.00481187	0.00460717					0.00402129	0.00389792	0.00435559	0.00455547	0.00446791	0.00443591	0.00371731	0.00415882
1675.49	0.00406539	0.00456088	0.00477336	0.00469277	0.00498205	0.00432443	0.00477106	0.00467002	0.00431971	0.0049944	0.00477681					0.00414442	0.00402068	0.00454087	0.00472914	0.0046521	0.00461391	0.00388334	0.00432723
1675.17	0.00418929	0.00475224	0.00496039	0.00487308	0.00513788	0.00450885	0.00495818	0.00485039	0.00449605	0.00518265	0.00495047					0.00427012	0.00414487	0.0047229	0.00490374	0.00483366	0.0047902	0.00405163	0.00450167
1674.85	0.00431908	0.00495228	0.00516397	0.00505371	0.00531152	0.00469513	0.00515386	0.0050371	0.00466949	0.00537504	0.00512666					0.00439938	0.00427199	0.00490185	0.00508176	0.00501408	0.00496706	0.00422235	0.00468047
1674.53	0.00445365	0.00515854	0.00538158	0.00523231	0.00550235	0.00488266	0.0053567	0.00522883	0.00483892	0.00556842	0.00530283					0.00453287	0.00440328	0.00507873	0.0052647	0.00519511	0.00514639	0.00439462	0.00486107
1674.21	0.00459107	0.00536809	0.00560721	0.00540734	0.00570634	0.00507052	0.0055638	0.00542297	0.00500378	0.00575941	0.00547657					0.00467009	0.00453885	0.00525402	0.00545256	0.00537721	0.00532858	0.00456765	0.00504103
1673.88	0.00472869	0.00557595	0.00583224	0.00557791	0.00591436	0.00525628	0.00576978	0.00561526	0.00516452	0.00594521	0.00564546					0.00481023	0.00467847	0.00542869	0.00564444	0.00556135	0.00551384	0.00474042	0.00521816
1673.56	0.0048651	0.00578054	0.00605136	0.00574396	0.00612193	0.00543933	0.0059723	0.0058044	0.00532205	0.00612405	0.00580852					0.00495161	0.00482067	0.00560212	0.00583669	0.00574547	0.00569924	0.00491148	0.00539038
1673.24	0.00499842	0.00597811	0.00625827	0.0059054	0.0063203	0.00561724	0.00616666	0.0059869	0.00547634	0.00629522	0.00596476					0.00509267	0.00496383	0.00577343	0.00602554	0.0059276	0.00588186	0.0050795	0.00555656
1672.92	0.00512777	0.00616628	0.00645026	0.00606272	0.00650594	0.00578849	0.00635052	0.00616139	0.00562775	0.00645902	0.00611439					0.00523167	0.00510584	0.00594038	0.00620632	0.00610498	0.00605757	0.0052431	0.00571594
1672.6	0.00525216	0.00634197	0.0066252	0.00621548	0.0066744	0.0059508	0.00652081	0.00632553	0.00577516	0.00661601	0.00625774					0.0053673	0.00524494	0.00610076	0.00637551	0.0062745	0.00622299	0.00540113	0.00586834
1672.28	0.00537126	0.00650331	0.00678368	0.00636334	0.00682603	0.006103	0.00667647	0.00647852	0.00591762	0.00676679	0.00639526					0.00549865	0.00537959	0.00625216	0.00653089	0.00643391	0.00637596	0.0055525	0.00601364
1671.96	0.00548417	0.00664766	0.00692515	0.00650501	0.00695889	0.00624334	0.0068158	0.00661858	0.00605385	0.0069116	0.00652733					0.00562501	0.00550871	0.00639319	0.00667138	0.00658167	0.00651597	0.00569625	0.00615147
1671.63	0.00559114	0.0067767	0.00705273	0.00663969	0.00707752	0.00637276	0.00694098	0.00674723	0.00618353	0.00705018	0.00665408					0.00574605	0.00563158	0.0065232	0.00679772	0.00671743	0.0066432	0.00583142	0.00628173
1671.31	0.00569178	0.00689166	0.00716753	0.00676664	0.00718404	0.00649159	0.00705319	0.00686514	0.00630666	0.00718233	0.00677584					0.00586109	0.00574751	0.00664285	0.00691121	0.0068418	0.00675909	0.00595782	0.00640443
1670.99	0.00578592	0.00699479	0.00727071	0.00688563	0.00728056	0.00660068	0.00715433	0.00697349	0.00642398	0.00730808	0.0068924					0.00596963	0.00585603	0.00675303	0.00701342	0.00695559	0.00686504	0.0060757	0.00651967
1670.67	0.00587312	0.00708789	0.00736295	0.00699718	0.00736767	0.00670068	0.00724589	0.00707311	0.00653684	0.0074282	0.00700437					0.00607119	0.00595701	0.00685566	0.00710635	0.00706043	0.0069626	0.00618594	0.00662793
1670.35	0.00595387	0.00717457	0.00744641	0.00710217	0.00744878	0.00679288	0.00733048	0.00716628	0.00664644	0.00754437	0.00711248					0.00616534	0.00604998	0.00695182	0.00719106	0.00715749	0.00705204	0.0062893	0.00673053
1670.03	0.0060284	0.00725615	0.007523	0.00720217	0.00752499	0.00687794	0.00740977	0.00725407	0.00675396	0.00765906	0.00721788					0.00625214	0.00613529	0.00704214	0.0072692	0.00724809	0.00713425	0.00638767	0.00682836
1669.71	0.00609783	0.00733544	0.00759675	0.00729838	0.00760043	0.00695735	0.00748692	0.00733902	0.00686008	0.00777469	0.00732193					0.00633195	0.00621336	0.00712643	0.0073421	0.00733257	0.00720921	0.00648203	0.00692295
1669.38	0.00616284	0.00741281	0.00767006	0.00739171	0.00767659	0.00703167	0.00756313	0.00742172	0.00696455	0.00789332	0.00742543					0.00640576	0.00628511	0.00720504	0.00741152	0.00741229	0.00727829	0.00657339	0.00701545
1669.06	0.00622508	0.00749095	0.007748	0.00748254	0.00776002	0.00710337	0.00764228	0.00750555	0.00706734	0.00801586	0.00752888					0.00647458	0.00635162	0.00727736	0.00747947	0.00748795	0.00734225	0.00666205	0.0071062
1668.74	0.00628507	0.00756993	0.00783161	0.00757053	0.00785166	0.00717354	0.00772506	0.00759089	0.00716805	0.00814158	0.00763151					0.00653945	0.00641404	0.00734384	0.0075474	0.00756058	0.00740345	0.0067481	0.00719525
1668.42	0.00634267	0.00764803	0.00791903	0.00765546	0.00794934	0.00724244	0.00781022	0.00767676	0.00726622	0.00826875	0.00773228					0.00660096	0.00647314	0.0074052	0.00761607	0.00763069	0.00746288	0.00683082	0.00728201
1668.1	0.0063986	0.00772724	0.00801098	0.00773712	0.00805551	0.00731238	0.00789926	0.00776502	0.00736284	0.00839547	0.00783001					0.00665954	0.0065295	0.00746255	0.00768532	0.00769889	0.00752187	0.00690976	0.00736528
1667.78	0.00645239	0.00780586	0.00810327	0.00781569	0.00816505	0.00738314	0.00798974	0.00785414	0.00745863	0.00851988	0.00792391					0.0067149	0.00658309	0.00751711	0.00775362	0.00776488	0.0075801	0.00698485	0.00744378
1667.46	0.00650418	0.00788444	0.00819392	0.00789164	0.00827528	0.00745544	0.00808043	0.00794387	0.00755475	0.00864085	0.00801402					0.00676695	0.00663378	0.00756999	0.00781942	0.00782839	0.0076374	0.00705555	0.00751694
1667.13	0.00655524	0.00796571	0.00828426	0.0079657	0.00838799	0.00753084	0.00817318	0.00803638	0.0076527	0.00875816	0.00810078					0.00681589	0.00668167	0.00762226	0.0078817	0.00788995	0.00769334	0.0071223	0.00758483
1666.81	0.00660537	0.00804805	0.00837155	0.00803832	0.00849824	0.00760826	0.00826516	0.00812945	0.00775308	0.00887226	0.00818539					0.00686232	0.00672712	0.00767542	0.00794052	0.00794987	0.00774821	0.00718507	0.00764809
1666.49	0.00665513	0.00813108	0.00845585	0.00810972	0.00860488	0.00768726	0.00835616	0.00822274	0.00785627	0.0089837	0.00826902					0.00690734	0.00677096	0.00773048	0.00799755	0.00801012	0.00780307	0.00724441	0.00770797
1666.17	0.00670482	0.00821388	0.00853694	0.00817989	0.00870635	0.00776729	0.00844534	0.00831516	0.00796205	0.00909295	0.00835242					0.006952	0.00681398	0.00778845	0.00805434	0.00807184	0.00785887	0.00730095	0.0077667
1665.85	0.00675413	0.00829412	0.00861315	0.00824876	0.00879935	0.00784696	0.00853087	0.00840419	0.00807009	0.00920033	0.00843606					0.00699757	0.00685748	0.00785032	0.0081139	0.00813737	0.00791761	0.00735553	0.00782572
1665.53	0.00680297	0.00837009	0.00868346	0.00831659	0.00888201	0.00792581	0.00861212	0.00848885	0.00817987	0.00930573	0.00852006					0.00704462	0.00690211	0.00791656	0.00817721	0.00820706	0.00798002	0.0074093	0.00788644
1665.21	0.00685067	0.00843981	0.00874544	0.00838379	0.00895066	0.00800286	0.00868727	0.0085671	0.00829097	0.00940925	0.00860442					0.00709358	0.00694875	0.00798775	0.00824556	0.00828191	0.00804706	0.00746338	0.00794952
1664.88	0.00689786	0.00850466	0.00880078	0.00845088	0.00900737	0.00807925	0.00875798	0.00864049	0.00840295	0.00951044	0.00868876					0.00714409	0.00699737	0.00806325	0.00831767	0.0083606	0.00811777	0.00751921	0.00801485
1664.56	0.00694467	0.00856578	0.00885016	0.00851895	0.00905344	0.00815549	0.00882496	0.00870984	0.00851587	0.00960967	0.00877318					0.00719574	0.0070478	0.00814279	0.00839232	0.00844188	0.00819126	0.00757755	0.00808178
1664.24	0.00699213	0.00862596	0.00889672	0.00858846	0.00909354	0.00823289	0.00889031	0.00877782	0.0086292	0.0097067	0.00885741					0.00724805	0.00709973	0.00822573	0.00846798	0.0085248	0.00826631	0.00763927	0.00814952
1663.92	0.00704183	0.00869009	0.0089466	0.00865999	0.0091368	0.00831365	0.00895823	0.00884904	0.00874306	0.00980205	0.00894168					0.00730073	0.00715277	0.0083111	0.00854298	0.00860801	0.00834205	0.00770439	0.00821706
1663.6	0.00709498	0.00876124	0.0090042	0.00873297	0.00918864	0.00839854	0.00903106	0.00892614	0.00885639	0.00989584	0.00902579					0.007354	0.00720684	0.00839854	0.00861777	0.00869167	0.0084182	0.0077727	0.0082844
1663.28	0.00715242	0.00884061	0.00907304	0.00880693	0.00925333	0.00848738	0.00910988	0.00901047	0.00896819	0.00998819	0.00910952					0.00740812	0.00726152	0.00848677	0.00869211	0.0087754	0.00849484	0.00784332	0.00835216
1662.96	0.00721471	0.00892923	0.00915552	0.00888084	0.00933392	0.00858001	0.00919588	0.00910259	0.0090768	0.0100789	0.00919241					0.00746398	0.00731734	0.00857567	0.00876819	0.00886053	0.00857338	0.00791537	0.00842112
1662.63	0.00728101	0.009024	0.00924929	0.00895334	0.0094262	0.0086738	0.00928574	0.00919963	0.00918019	0.0101671	0.00927356					0.00752202	0.00737446	0.00866501	0.00884735	0.00894727	0.00865472	0.00798834	0.00849239
1662.31	0.00735018	0.00912093	0.00935066	0.00902302	0.00952526	0.00876644	0.00937659	0.00929789	0.00927623	0.0102516	0.00935181					0.00758265	0.00743322	0.00875498	0.00893167	0.00903622	0.00874039	0.00806139	0.00856664
1661.99	0.0074203	0.00921554	0.00945387	0.00908889	0.00962287	0.00885538	0.00946392	0.00939271	0.00936343	0.0103308	0.00942606					0.00764577	0.00749371	0.00884581	0.00902191	0.00912737	0.00883099	0.0081344	0.00864406
1661.67	0.00749007	0.00930503	0.00955444	0.00915011	0.00971461	0.00893951	0.00954528	0.00948158	0.00944074	0.0104034	0.0094954					0.00771077	0.00755574	0.00893855	0.00911809	0.0092202	0.00892665	0.00820665	0.00872358
1661.35	0.00755812	0.00938735	0.00964801	0.00920651	0.00979561	0.00901793	0.00961825	0.00956212	0.00950844	0.0104682	0.0095593					0.007777	0.00761925	0.00903401	0.00921986	0.00931461	0.00902734	0.00827839	0.00880333
1661.03	0.00762517	0.0094662	0.00973722	0.00925896	0.00987129	0.0090933	0.00968656	0.00963793	0.00956799	0.0105254	0.00961861					0.00784336	0.00768345	0.00913226	0.00932501	0.0094094	0.00913136	0.00834916	0.00888137
1660.71	0.00769142	0.0095433	0.00982237	0.00930806	0.00994336	0.0091668	0.0097513	0.00971064	0.00962066	0.0105752	0.00967341					0.00790885	0.00774768	0.00923311	0.00943148	0.00950372	0.0092371	0.00841905	0.00895564
1660.38	0.00775747	0.00962096	0.00990551	0.00935441	0.0100155	0.0092396	0.00981476	0.00978256	0.00966802	0.0106183	0.00972448					0.00797318	0.0078115	0.00933562	0.00953781	0.0095979	0.00934329	0.00848755	0.00902508
1660.06	0.00782355	0.00970009	0.00998793	0.00939858	0.0100894	0.00931211	0.00987806	0.009855	0.00971125	0.010656	0.00977218					0.00803594	0.00787444	0.00943835	0.00964228	0.00969149	0.00944828	0.00855409	0.0090887
1659.74	0.00789013	0.00978201	0.0100719	0.00944082	0.0101683	0.00938493	0.00994258	0.0099296	0.00975137	0.0106892	0.00981669					0.00809715	0.0079362	0.00953994	0.00974406	0.00978486	0.00955131	0.0086182	0.00914633
1659.42	0.00795639	0.00986417	0.0101556	0.0094807	0.0102491	0.00945651	0.0100064	0.0100047	0.00978853	0.0107186	0.00985759					0.00815685	0.00799666	0.00963912	0.00984247	0.00987788	0.0096512	0.0086793	0.00919828
1659.1	0.00802191	0.00994495	0.0102384	0.00951797	0.0103304	0.00952603	0.0100686	0.0100792	0.0098229	0.010745	0.00989463					0.00821517	0.00805566	0.00973444	0.00993694	0.00997043	0.00974766	0.00873616	0.00924478
1658.78	0.00808664	0.0100239	0.0103201	0.00955246	0.0104122	0.00959334	0.0101291	0.0101529	0.00985471	0.010769	0.00992794					0.00827202	0.00811319	0.00982527	0.0100262	0.0100611	0.00983924	0.00878844	0.00928588
1658.46	0.00815037	0.0100994	0.0103989	0.00958359	0.0104932	0.00965765	0.0101866	0.0102243	0.00988351	0.0107907	0.00995731					0.00832759	0.00816946	0.00991112	0.0101095	0.0101487	0.00992522	0.00883528	0.00932123
1658.13	0.00821301	0.0101701	0.010473	0.00961155	0.0105718	0.00971793	0.0102403	0.010292	0.00990913	0.0108108	0.00998368					0.00838209	0.00822456	0.00999116	0.0101853	0.0102306	0.0100042	0.00887574	0.00935073
1657.81	0.0082751	0.0102356	0.0105423	0.00963603	0.0106493	0.00977404	0.0102906	0.0103559	0.0099312	0.0108292	0.0100073					0.00843594	0.00827895	0.0100643	0.0102525	0.010305	0.0100748	0.00890894	0.00937409
1657.49	0.00833596	0.0102924	0.0106025	0.00965703	0.010721	0.00982346	0.0103343	0.0104127	0.00994905	0.0108455	0.0100283					0.00848958	0.00833326	0.0101296	0.0103105	0.0103697	0.0101355	0.00893474	0.00939061
1657.17	0.00839565	0.0103385	0.0106512	0.00967477	0.0107854	0.00986517	0.0103708	0.0104613	0.00996247	0.0108594	0.0100467					0.00854367	0.00838825	0.0101856	0.0103587	0.0104236	0.0101858	0.00895268	0.00939984
1656.85	0.00845402	0.0103727	0.0106858	0.00968939	0.0108404	0.00989788	0.0103983	0.0105002	0.00997166	0.0108702	0.0100626					0.00859875	0.0084446	0.0102313	0.010397	0.0104655	0.0102249	0.00896312	0.00940221
1656.53	0.008511	0.0103935	0.0107037	0.00970139	0.0108836	0.00992109	0.0104155	0.0105288	0.00997714	0.0108773	0.0100753					0.00865554	0.00850338	0.0102662	0.0104264	0.0104957	0.0102537	0.00896676	0.00939758
1656.21	0.00856712	0.0104024	0.0107048	0.00971139	0.0109149	0.00993565	0.010423	0.0105483	0.00998001	0.0108798	0.0100849					0.00871422	0.008565	0.0102903	0.010447	0.0105144	0.0102726	0.00896505	0.0093865
1655.88	0.00862347	0.0104027	0.0106912	0.00972025	0.0109374	0.0099442	0.0104228	0.0105617	0.00998173	0.010877	0.0100907					0.00877485	0.00862976	0.0103047	0.0104593	0.0105228	0.0102827	0.00895911	0.0093698
1655.56	0.0086804	0.0103969	0.0106629	0.00972861	0.0109497	0.00994834	0.0104156	0.0105701	0.00998349	0.0108678	0.0100925					0.00883735	0.0086977	0.0103114	0.0104642	0.0105225	0.010286	0.00895105	0.00934775
1655.24	0.00873873	0.0103879	0.0106223	0.00973734	0.010953	0.00995065	0.0104033	0.0105759	0.00998681	0.0108518	0.0100903					0.00890126	0.00876824	0.0103128	0.0104612	0.0105154	0.0102831	0.00894194	0.00932144
1654.92	0.00879833	0.0103765	0.0105692	0.00974735	0.0109447	0.00995204	0.0103857	0.0105785	0.00999234	0.0108293	0.0100838					0.00896596	0.00884039	0.0103114	0.0104498	0.0105034	0.0102747	0.00893316	0.00929196
1654.6	0.00885886	0.0103612	0.0105029	0.0097599	0.0109209	0.00995223	0.0103615	0.0105761	0.0100015	0.0108024	0.0100744					0.00903052	0.00891292	0.0103088	0.0104284	0.0104882	0.0102603	0.00892595	0.00926028
1654.28	0.00891994	0.0103391	0.0104222	0.00977633	0.0108774	0.00994936	0.0103287	0.0105653	0.0100148	0.0107751	0.0100642					0.00909487	0.00898512	0.0103065	0.0103966	0.0104703	0.010239	0.00892108	0.00922829
1653.96	0.00898283	0.0103104	0.0103325	0.00979809	0.0108179	0.009943	0.0102896	0.0105464	0.0100336	0.0107537	0.0100574					0.00915964	0.00905688	0.0103045	0.0103551	0.0104509	0.0102106	0.00891909	0.0091986
1653.64	0.00904897	0.0102763	0.0102407	0.00982639	0.010747	0.00993278	0.0102477	0.0105203	0.0100581	0.0107458	0.0100586					0.00922625	0.00912884	0.010303	0.010306	0.0104306	0.0101757	0.00892057	0.00917451
1653.31	0.00912116	0.0102435	0.0101613	0.00986193	0.0106778	0.00992088	0.0102115	0.0104927	0.0100889	0.0107585	0.0100733					0.0092976	0.00920319	0.0103028	0.0102561	0.0104118	0.0101383	0.00892619	0.00915972
1652.99	0.00920234	0.010221	0.0101105	0.00990464	0.010627	0.00991169	0.0101918	0.0104727	0.0101262	0.0107973	0.0101052					0.00937695	0.00928258	0.0103057	0.010214	0.0103976	0.0101044	0.00893625	0.00915757
1652.67	0.00929373	0.0102164	0.0101001	0.00995439	0.0106091	0.00990971	0.0101966	0.0104679	0.0101704	0.0108641	0.0101568					0.00946749	0.0093701	0.010315	0.0101903	0.0103926	0.0100822	0.00895134	0.00917051
1652.35	0.00939495	0.0102332	0.0101348	0.0100108	0.0106342	0.00991886	0.0102295	0.0104841	0.0102227	0.0109574	0.0102274					0.00957149	0.00946822	0.0103354	0.0101946	0.0104022	0.0100808	0.00897201	0.00919964
1652.03	0.00950329	0.0102696	0.0102088	0.0100737	0.0107022	0.00994106	0.0102878	0.0105218	0.0102845	0.011072	0.0103143					0.00968932	0.00957827	0.0103719	0.0102333	0.0104316	0.0101072	0.00899889	0.00924366
1651.71	0.00961551	0.0103224	0.0103121	0.0101438	0.0108066	0.00997792	0.0103663	0.0105799	0.0103574	0.0112016	0.0104137					0.00981983	0.00969999	0.0104282	0.0103084	0.0104838	0.0101654	0.0090326	0.00930059
1651.39	0.00972896	0.0103901	0.0104347	0.0102216	0.0109381	0.0100308	0.0104605	0.0106566	0.010443	0.0113398	0.0105219					0.00996002	0.00983168	0.0105073	0.0104177	0.010561	0.0102562	0.0090738	0.0093674
1651.06	0.00984156	0.0104713	0.0105676	0.0103076	0.0110845	0.0101005	0.0105663	0.0107497	0.010542	0.0114816	0.0106356					0.0101064	0.00997081	0.0106097	0.0105562	0.0106625	0.0103766	0.00912305	0.00944098
1650.74	0.00995294	0.0105681	0.0107074	0.0104021	0.0112389	0.0101882	0.0106832	0.0108593	0.0106551	0.0116237	0.0107528					0.0102552	0.0101145	0.010734	0.0107169	0.0107866	0.0105219	0.00918126	0.00951932
1650.42	0.0100625	0.0106781	0.0108493	0.0105046	0.0113919	0.0102924	0.0108088	0.0109822	0.0107812	0.0117645	0.0108721					0.0104036	0.0102601	0.0108777	0.0108934	0.0109305	0.0106865	0.0092486	0.00960139
1650.1	0.0101704	0.0108011	0.0109917	0.0106148	0.0115409	0.0104116	0.010942	0.0111169	0.01092	0.0119043	0.0109934					0.0105497	0.0104061	0.0110379	0.0110811	0.0110916	0.0108658	0.00932637	0.00968701
1649.78	0.0102771	0.0109335	0.0111335	0.010732	0.0116836	0.0105431	0.011081	0.0112606	0.0110698	0.0120442	0.011117					0.0106928	0.0105512	0.0112116	0.0112767	0.0112666	0.0110562	0.00941468	0.00977716
1649.46	0.0103835	0.0110744	0.011276	0.0108558	0.0118235	0.0106853	0.0112262	0.0114127	0.0112298	0.0121859	0.0112434					0.0108327	0.0106952	0.0113963	0.0114785	0.0114531	0.0112553	0.00951429	0.00987272
1649.14	0.0104901	0.0112218	0.0114198	0.0109856	0.0119622	0.0108362	0.0113771	0.0115714	0.0113988	0.0123309	0.0113734					0.0109699	0.0108378	0.0115903	0.0116851	0.0116485	0.011462	0.00962439	0.00997514
1648.81	0.0105975	0.0113758	0.0115676	0.0111218	0.0121041	0.0109954	0.0115355	0.011737	0.0115761	0.0124811	0.011508					0.0111047	0.010979	0.0117926	0.0118959	0.0118511	0.0116757	0.00974474	0.0100852
1648.49	0.0107057	0.0115358	0.0117204	0.0112645	0.0122497	0.0111625	0.011701	0.0119085	0.0117614	0.0126371	0.0116474					0.0112376	0.0111185	0.0120031	0.0121101	0.0120594	0.0118965	0.00987445	0.0102041
1648.17	0.0108145	0.0117027	0.01188	0.0114143	0.0124004	0.011338	0.0118745	0.0120866	0.011955	0.0127996	0.0117925					0.0113682	0.0112557	0.0122215	0.0123271	0.0122727	0.012124	0.0100129	0.0103326
1647.85	0.0109232	0.0118756	0.0120459	0.0115718	0.012554	0.0115219	0.0120547	0.0122702	0.0121576	0.0129694	0.0119433					0.0114961	0.0113897	0.0124475	0.0125457	0.0124909	0.0123572	0.0101595	0.0104719
1647.53	0.0110316	0.0120556	0.012219	0.0117374	0.0127103	0.011715	0.0122414	0.0124603	0.0123709	0.013147	0.0121006					0.0116204	0.0115195	0.0126803	0.012765	0.0127132	0.0125947	0.010315	0.0106238
1647.21	0.0111401	0.0122444	0.0124012	0.0119119	0.0128712	0.0119182	0.0124353	0.0126584	0.012597	0.013334	0.0122657					0.0117408	0.0116446	0.0129189	0.0129848	0.0129405	0.0128354	0.0104799	0.0107897
1646.89	0.0112492	0.0124443	0.012595	0.0120957	0.0130395	0.0121325	0.0126374	0.0128663	0.0128376	0.013532	0.0124395					0.0118568	0.0117645	0.0131622	0.0132051	0.0131721	0.0130784	0.0106556	0.0109717
1646.56	0.0113603	0.0126586	0.0128041	0.0122884	0.0132206	0.0123586	0.0128501	0.0130866	0.0130941	0.0137427	0.0126234					0.0119686	0.0118794	0.0134091	0.0134271	0.0134085	0.0133233	0.0108433	0.0111711
1646.24	0.0114742	0.0128897	0.0130318	0.0124893	0.0134184	0.0125966	0.0130752	0.0133205	0.0133661	0.013967	0.0128178					0.0120769	0.0119901	0.0136591	0.0136534	0.0136499	0.0135714	0.0110439	0.0113884
1645.92	0.0115908	0.0131371	0.0132788	0.0126971	0.0136332	0.0128455	0.0133129	0.0135675	0.0136525	0.0142051	0.0130227					0.0121828	0.0120978	0.0139133	0.0138875	0.0138975	0.0138253	0.0112586	0.0116235
1645.6	0.0117094	0.013399	0.0135437	0.0129102	0.0138627	0.0131039	0.0135624	0.0138256	0.0139511	0.0144555	0.0132366					0.0122876	0.0122036	0.0141724	0.0141329	0.0141519	0.0140878	0.0114875	0.0118753
1645.28	0.0118294	0.0136737	0.0138248	0.013128	0.0141045	0.0133716	0.0138226	0.0140935	0.0142606	0.0147164	0.0134584					0.0123921	0.012309	0.0144388	0.014393	0.0144153	0.0143622	0.0117307	0.0121421
1644.96	0.0119491	0.0139568	0.0141162	0.0133498	0.0143511	0.0136473	0.01409	0.0143678	0.0145797	0.0149854	0.0136857					0.0124967	0.0124145	0.0147139	0.0146695	0.0146886	0.0146506	0.0119885	0.0124222
1644.64	0.0120678	0.0142466	0.0144146	0.0135767	0.0145993	0.0139321	0.0143636	0.0146482	0.0149089	0.0152607	0.0139172					0.0126016	0.0125206	0.0149993	0.0149615	0.0149727	0.0149536	0.0122609	0.0127144
1644.31	0.0121858	0.0145429	0.0147181	0.0138093	0.0148477	0.0142274	0.0146433	0.0149352	0.0152494	0.0155407	0.014152					0.0127065	0.0126273	0.0152956	0.015267	0.0152679	0.0152698	0.0125479	0.013017
1643.99	0.0123039	0.0148461	0.0150256	0.0140486	0.0150962	0.0145348	0.0149294	0.0152294	0.0156024	0.0158243	0.0143891					0.0128113	0.0127345	0.0156022	0.0155814	0.0155729	0.0155965	0.0128488	0.0133298
1643.67	0.0124239	0.0151574	0.0153379	0.014295	0.0153484	0.0148551	0.0152234	0.0155326	0.0159689	0.016111	0.0146287					0.0129167	0.0128427	0.0159176	0.0159006	0.0158862	0.0159306	0.0131618	0.0136517
1643.35	0.0125475	0.015477	0.0156556	0.014548	0.0156067	0.0151882	0.0155257	0.0158446	0.0163485	0.0163995	0.0148702					0.0130238	0.0129528	0.0162396	0.0162203	0.0162052	0.0162678	0.0134849	0.0139818
1643.03	0.0126766	0.0158041	0.015979	0.0148062	0.0158735	0.0155323	0.0158358	0.0161646	0.0167393	0.0166886	0.0151129					0.0131344	0.0130663	0.0165653	0.0165372	0.0165272	0.0166049	0.0138153	0.0143181
1642.71	0.0128129	0.0161377	0.0163078	0.015068	0.0161498	0.0158849	0.0161524	0.0164906	0.0171384	0.0169766	0.0153562					0.0132506	0.0131849	0.0168912	0.0168486	0.0168491	0.0169382	0.0141493	0.0146589
1642.39	0.0129575	0.0164747	0.0166394	0.0153306	0.0164331	0.0162419	0.0164721	0.0168195	0.0175412	0.0172612	0.0155983					0.0133744	0.0133109	0.017214	0.0171532	0.0171681	0.017265	0.0144836	0.0150018
1642.06	0.0131111	0.0168119	0.0169705	0.0155919	0.0167199	0.0165992	0.016791	0.0171469	0.0179429	0.01754	0.0158375					0.0135077	0.0134459	0.0175298	0.0174491	0.0174806	0.0175825	0.0148156	0.0153444
1641.74	0.013274	0.0171447	0.017296	0.0158498	0.0170046	0.0169522	0.0171043	0.0174683	0.018338	0.0178104	0.016072					0.0136516	0.0135914	0.0178346	0.0177342	0.0177834	0.0178873	0.015143	0.0156846
1641.42	0.0134463	0.0174682	0.0176102	0.0161021	0.0172808	0.017296	0.0174068	0.0177786	0.0187208	0.0180697	0.0162995					0.013807	0.0137487	0.0181245	0.0180065	0.0180733	0.0181768	0.0154651	0.0160201
1641.1	0.0136281	0.0177764	0.0179065	0.0163472	0.0175414	0.0176256	0.0176929	0.0180722	0.0190859	0.0183149	0.0165181					0.0139746	0.0139187	0.0183957	0.0182621	0.0183458	0.0184474	0.0157804	0.0163489
1640.78	0.0138196	0.0180638	0.0181797	0.0165832	0.0177811	0.0179365	0.0179581	0.0183442	0.0194282	0.0185427	0.0167256					0.0141553	0.0141024	0.018645	0.0184988	0.0185984	0.0186968	0.0160886	0.0166688
1640.46	0.0140213	0.0183262	0.0184254	0.0168086	0.0179967	0.0182251	0.018199	0.0185912	0.0197433	0.0187499	0.0169201					0.0143495	0.0143005	0.0188694	0.0187125	0.0188264	0.0189218	0.016389	0.0169775
1640.14	0.0142341	0.0185605	0.0186416	0.0170217	0.0181879	0.0184893	0.0184136	0.0188112	0.0200279	0.0189334	0.0171003					0.0145583	0.0145139	0.0190669	0.018901	0.0190274	0.0191206	0.0166805	0.0172727
1639.81	0.0144595	0.0187667	0.0188285	0.0172214	0.0183569	0.018728	0.0186019	0.0190045	0.0202801	0.0190904	0.0172647					0.0147823	0.0147429	0.0192363	0.0190619	0.0191998	0.0192913	0.0169619	0.017553
1639.49	0.0146988	0.0189456	0.0189878	0.017407	0.0185068	0.0189415	0.0187652	0.0191725	0.0204992	0.0192196	0.0174128					0.0150221	0.0149879	0.0193775	0.0191945	0.0193431	0.019433	0.0172318	0.0178175
1639.17	0.0149535	0.0191003	0.0191229	0.0175789	0.0186423	0.0191316	0.0189063	0.0193182	0.0206859	0.019321	0.0175446					0.0152784	0.0152495	0.0194919	0.0193001	0.0194592	0.0195461	0.0174897	0.0180657
1638.85	0.0152248	0.0192344	0.0192373	0.017738	0.0187667	0.0193006	0.0190282	0.019445	0.0208418	0.019396	0.0176608					0.0155517	0.0155277	0.0195823	0.0193811	0.0195514	0.019633	0.0177356	0.0182993
1638.53	0.0155123	0.0193496	0.0193318	0.0178862	0.018878	0.0194503	0.0191319	0.0195542	0.0209694	0.0194469	0.0177627					0.0158421	0.0158232	0.0196533	0.0194423	0.019625	0.0196979	0.0179707	0.0185197
1638.21	0.0158161	0.0194505	0.0194103	0.0180263	0.0189785	0.0195848	0.0192215	0.0196502	0.0210724	0.0194772	0.0178523					0.0161497	0.0161362	0.0197104	0.0194897	0.0196856	0.0197467	0.0181967	0.0187289
1637.89	0.0161348	0.0195402	0.0194741	0.0181609	0.0190668	0.0197078	0.0192993	0.0197354	0.021155	0.0194907	0.0179321					0.0164741	0.0164666	0.0197599	0.0195289	0.0197387	0.0197858	0.0184165	0.0189289
1637.56	0.016467	0.0196196	0.0195233	0.0182931	0.0191396	0.0198221	0.0193662	0.0198116	0.0212218	0.019491	0.018005					0.0168144	0.0168144	0.0198077	0.0195655	0.0197891	0.0198218	0.0186329	0.0191218
1637.24	0.0168118	0.0196925	0.01956	0.0184255	0.0191975	0.0199317	0.019425	0.0198815	0.021278	0.0194822	0.0180742					0.0171698	0.017179	0.0198588	0.0196032	0.01984	0.0198593	0.0188486	0.0193095
1636.92	0.0171691	0.0197609	0.0195863	0.018561	0.0192414	0.0200397	0.0194775	0.0199477	0.0213284	0.0194685	0.0181434					0.0175394	0.0175592	0.0199165	0.019644	0.019893	0.0199021	0.0190664	0.0194951
1636.6	0.0175406	0.0198295	0.0196084	0.018702	0.0192776	0.0201495	0.0195284	0.0200146	0.0213774	0.0194546	0.018217					0.0179225	0.017954	0.0199829	0.0196893	0.0199493	0.0199514	0.0192886	0.0196823
1636.28	0.0179278	0.0199029	0.0196333	0.0188508	0.019313	0.0202637	0.0195821	0.020086	0.0214286	0.0194458	0.0182992					0.018319	0.0183624	0.0200595	0.019741	0.0200102	0.0200094	0.0195173	0.0198758
1635.96	0.0183321	0.019987	0.0196708	0.019009	0.0193572	0.0203852	0.0196451	0.0201665	0.0214844	0.0194474	0.0183943					0.0187289	0.0187832	0.0201478	0.0198017	0.0200781	0.0200778	0.0197546	0.0200804
1635.64	0.0187532	0.0200878	0.0197307	0.0191769	0.0194189	0.0205158	0.0197236	0.0202605	0.0215464	0.019464	0.0185053					0.0191519	0.0192153	0.0202493	0.0198762	0.0201564	0.0201599	0.0200023	0.0203003
1635.31	0.0191887	0.0202109	0.0198215	0.0193546	0.0195074	0.020658	0.0198235	0.0203724	0.0216158	0.0194989	0.018634					0.0195871	0.0196574	0.0203679	0.0199712	0.0202508	0.0202617	0.0202621	0.0205387
1634.99	0.0196339	0.0203575	0.0199457	0.0195413	0.0196249	0.0208123	0.0199465	0.0205033	0.0216937	0.0195533	0.0187803					0.020033	0.020108	0.0205075	0.0200934	0.0203665	0.0203886	0.0205356	0.0207962
1634.67	0.020083	0.0205275	0.0201023	0.0197366	0.0197717	0.0209795	0.0200926	0.0206538	0.0217827	0.0196276	0.0189435					0.020487	0.0205655	0.0206724	0.0202487	0.0205094	0.020547	0.0208243	0.021072
1634.35	0.020531	0.0207184	0.0202856	0.0199409	0.0199437	0.0211604	0.020259	0.0208229	0.0218858	0.0197204	0.0191226					0.0209454	0.021027	0.0208656	0.0204394	0.0206815	0.0207393	0.021129	0.0213643
1634.03	0.0209748	0.0209295	0.0204915	0.0201559	0.020138	0.0213567	0.0204443	0.0210119	0.0220073	0.019831	0.0193169					0.021405	0.0214904	0.0210901	0.0206657	0.0208849	0.0209675	0.0214503	0.0216707
1633.71	0.0214129	0.0211603	0.0207154	0.0203835	0.0203503	0.0215706	0.0206472	0.0212209	0.0221516	0.0199589	0.0195268					0.0218618	0.0219524	0.0213452	0.0209235	0.0211173	0.0212292	0.0217877	0.0219898
1633.39	0.0218451	0.0214113	0.0209556	0.0206258	0.0205781	0.021804	0.0208672	0.0214513	0.0223225	0.0201042	0.0197528					0.0223126	0.0224099	0.02163	0.0212084	0.0213761	0.0215212	0.02214	0.02232
1633.07	0.0222713	0.0216827	0.0212117	0.0208844	0.0208199	0.0220585	0.0211044	0.0217033	0.022523	0.0202678	0.0199957					0.0227544	0.0228598	0.0219422	0.0215151	0.0216575	0.021839	0.0225051	0.0226601
1632.74	0.0226898	0.0219721	0.0214808	0.0211591	0.0210706	0.0223327	0.0213559	0.0219742	0.0227542	0.0204505	0.0202552					0.0231847	0.0232993	0.0222784	0.0218396	0.0219579	0.0221784	0.0228808	0.0230088
1632.42	0.0230996	0.0222777	0.0217634	0.0214488	0.0213292	0.0226257	0.0216213	0.0222623	0.0230162	0.0206526	0.0205305					0.0236014	0.0237258	0.0226354	0.022178	0.022274	0.0225357	0.0232638	0.0233637
1632.1	0.0234986	0.0225965	0.0220576	0.0217509	0.021593	0.022935	0.0218985	0.0225636	0.0233071	0.0208735	0.0208196					0.024003	0.0241373	0.0230097	0.0225289	0.0226034	0.0229077	0.0236508	0.023722
1631.78	0.0238851	0.0229251	0.0223617	0.022062	0.0218597	0.023258	0.0221854	0.0228743	0.023624	0.0211111	0.0211198					0.0243877	0.0245322	0.0233977	0.0228896	0.0229435	0.0232919	0.0240391	0.0240799
1631.46	0.0242583	0.0232611	0.0226747	0.022378	0.0221307	0.0235924	0.0224817	0.0231925	0.0239627	0.0213626	0.0214284					0.0247545	0.0249091	0.0237959	0.0232582	0.0232921	0.0236854	0.0244248	0.0244332
1631.14	0.0246175	0.0236019	0.0229943	0.0226944	0.0224056	0.0239353	0.0227861	0.023515	0.0243172	0.0216234	0.0217415					0.0251019	0.0252665	0.0241984	0.0236306	0.0236447	0.0240836	0.0248039	0.0247776
1630.82	0.0249619	0.0239431	0.0233171	0.0230062	0.0226832	0.0242825	0.0230958	0.0238385	0.0246803	0.0218874	0.0220551					0.0254284	0.0256031	0.0245997	0.0240015	0.0239969	0.0244815	0.0251718	0.0251085
1630.49	0.0252907	0.0242798	0.0236381	0.023308	0.0229606	0.0246293	0.0234068	0.0241585	0.0250434	0.022148	0.0223642					0.0257329	0.0259175	0.0249925	0.0243648	0.0243424	0.0248726	0.0255228	0.0254212
1630.17	0.0256025	0.0246058	0.0239509	0.0235949	0.0232338	0.0249697	0.0237137	0.0244694	0.0253976	0.0223979	0.0226634					0.0260142	0.0262084	0.0253687	0.024713	0.0246744	0.0252491	0.0258518	0.0257108
1629.85	0.0258957	0.0249125	0.0242476	0.0238622	0.0234949	0.0252964	0.0240089	0.0247636	0.0257339	0.02263	0.0229468					0.0262711	0.0264748	0.0257198	0.0250382	0.0249856	0.0256029	0.0261539	0.025973
1629.53	0.0261685	0.0251918	0.0245193	0.0241057	0.0237352	0.0256021	0.0242842	0.0250325	0.0260434	0.0228376	0.0232088					0.0265033	0.0267163	0.0260374	0.0253332	0.0252682	0.0259256	0.0264246	0.0262042
1629.21	0.0264197	0.0254361	0.024758	0.0243216	0.0239473	0.0258794	0.0245316	0.0252682	0.0263181	0.0230153	0.0234441					0.0267105	0.0269325	0.0263135	0.0255903	0.025515	0.0262091	0.0266615	0.0264015
1628.89	0.0266487	0.0256401	0.0249589	0.0245067	0.0241276	0.0261226	0.0247458	0.025465	0.026551	0.0231586	0.0236487					0.0268929	0.0271235	0.0265411	0.0258033	0.0257197	0.0264459	0.0268626	0.0265635
1628.57	0.0268546	0.0257992	0.0251161	0.024658	0.024271	0.0263259	0.0249209	0.0256164	0.0267357	0.0232639	0.0238193					0.0270508	0.0272895	0.0267147	0.0259669	0.0258763	0.0266299	0.027027	0.0266896
1628.24	0.0270369	0.0259115	0.0252282	0.024773	0.0243777	0.0264861	0.0250541	0.02572	0.0268672	0.0233289	0.0239539					0.0271851	0.0274307	0.0268308	0.0260778	0.0259807	0.0267571	0.0271545	0.0267806
1627.92	0.0271953	0.0259769	0.0252957	0.0248503	0.0244488	0.0266014	0.0251444	0.0257751	0.0269424	0.0233529	0.0240524					0.0272965	0.0275477	0.0268876	0.0261344	0.0260309	0.0268253	0.0272457	0.0268376
1627.6	0.0273287	0.0259951	0.0253178	0.0248898	0.024483	0.0266706	0.0251903	0.0257811	0.02696	0.023336	0.0241151					0.027386	0.0276414	0.0268856	0.0261381	0.0260275	0.0268354	0.0273017	0.0268619
1627.28	0.0274361	0.0259664	0.0252953	0.0248927	0.0244791	0.026694	0.0251913	0.025739	0.0269212	0.0232801	0.0241441					0.0274542	0.0277124	0.0268273	0.0260911	0.0259729	0.0267896	0.0273244	0.0268551
1626.96	0.0275166	0.0258925	0.0252295	0.0248616	0.0244368	0.0266731	0.0251481	0.0256511	0.0268291	0.0231879	0.0241411					0.0275013	0.0277611	0.0267159	0.0259975	0.0258708	0.0266921	0.0273166	0.0268186
1626.64	0.0275685	0.0257726	0.0251199	0.0247995	0.0243518	0.0266089	0.0250604	0.0255182	0.0266877	0.0230624	0.0241078					0.0275268	0.0277877	0.026556	0.0258619	0.0257261	0.0265475	0.0272815	0.0267529
1626.32	0.0275913	0.0256101	0.0249697	0.02471	0.0242257	0.0265044	0.0249313	0.0253445	0.0265019	0.0229071	0.0240461					0.0275297	0.0277919	0.0263531	0.0256891	0.0255444	0.0263618	0.0272224	0.0266597
1625.99	0.0275844	0.025408	0.0247811	0.024596	0.0240598	0.0263625	0.0247638	0.0251332	0.0262767	0.0227246	0.0239573					0.0275081	0.0277723	0.0261122	0.0254825	0.02533	0.0261388	0.0271428	0.0265402
1625.67	0.027548	0.0251704	0.0245576	0.0244603	0.0238572	0.0261861	0.0245619	0.0248885	0.0260166	0.0225173	0.0238427					0.0274599	0.0277274	0.0258381	0.0252447	0.0250864	0.0258821	0.0270456	0.0263967
1625.35	0.0274827	0.0249023	0.0243033	0.024305	0.0236233	0.0259785	0.0243301	0.0246147	0.0257258	0.0222878	0.0237042					0.027383	0.027655	0.0255353	0.0249777	0.0248164	0.0255944	0.0269329	0.0262311
1625.03	0.0273897	0.0246095	0.0240228	0.0241319	0.0233652	0.0257427	0.0240736	0.0243166	0.0254075	0.0220382	0.0235437					0.0272752	0.0275532	0.025207	0.024682	0.0245218	0.0252771	0.0268065	0.0260459
1624.71	0.0272696	0.0242952	0.0237182	0.023942	0.0230861	0.0254801	0.0237949	0.0239957	0.0250639	0.0217712	0.0233636					0.0271354	0.0274202	0.0248553	0.024359	0.024204	0.0249314	0.0266667	0.0258431
1624.39	0.0271239	0.0239644	0.0233946	0.0237362	0.0227939	0.0251929	0.0234987	0.0236559	0.0246977	0.0214896	0.0231663					0.0269629	0.0272549	0.0244815	0.0240101	0.0238644	0.024559	0.0265138	0.025625
1624.07	0.0269523	0.0236178	0.0230524	0.0235154	0.0224879	0.0248809	0.0231854	0.0232971	0.02431	0.0211971	0.0229544					0.0267578	0.0270566	0.0240862	0.0236373	0.0235042	0.0241614	0.0263465	0.0253927
1623.74	0.0267563	0.0232583	0.0226964	0.0232808	0.0221725	0.024546	0.0228585	0.022922	0.0239038	0.0208971	0.0227306					0.0265216	0.0268263	0.0236705	0.0232447	0.0231264	0.0237418	0.0261643	0.0251476
1623.42	0.026537	0.0228881	0.0223305	0.0230347	0.0218496	0.0241905	0.022521	0.0225335	0.023482	0.0205936	0.0224974					0.026256	0.0265652	0.0232361	0.0228359	0.0227335	0.0233045	0.0259661	0.0248902
1623.1	0.0262955	0.022508	0.0219568	0.022779	0.0215184	0.0238168	0.0221746	0.0221338	0.0230477	0.020289	0.0222568					0.0259636	0.0262755	0.0227857	0.0224155	0.0223284	0.0228535	0.0257508	0.0246209
1622.78	0.0260333	0.0221192	0.0215775	0.0225159	0.021179	0.0234276	0.0218207	0.0217257	0.022604	0.019985	0.0220103					0.0256465	0.0259596	0.0223228	0.021987	0.0219137	0.0223934	0.0255178	0.0243392
1622.46	0.0257511	0.0217218	0.0211928	0.0222466	0.0208294	0.023025	0.02146	0.0213114	0.0221526	0.0196812	0.021758					0.0253066	0.0256196	0.0218509	0.0215528	0.0214914	0.0219274	0.0252667	0.0240443
1622.14	0.0254493	0.0213152	0.020801	0.0219708	0.0204668	0.0226102	0.0210908	0.0208914	0.021694	0.019376	0.0214994					0.024945	0.0252572	0.021373	0.0211139	0.0210619	0.0214568	0.0249968	0.0237344
1621.82	0.0251274	0.0208985	0.0204002	0.0216878	0.0200886	0.0221836	0.0207122	0.0204656	0.0212278	0.0190674	0.0212331					0.0245624	0.0248736	0.0208912	0.0206702	0.0206255	0.0209822	0.0247079	0.0234082
1621.49	0.0247851	0.0204712	0.0199887	0.0213954	0.0196931	0.021745	0.0203222	0.0200333	0.0207529	0.0187535	0.0209576					0.0241591	0.0244696	0.0204071	0.0202211	0.020182	0.0205033	0.0243996	0.0230641
1621.17	0.0244226	0.0200347	0.019567	0.0210922	0.0192818	0.0212952	0.0199213	0.0195951	0.0202688	0.0184332	0.0206718					0.0237361	0.0240465	0.0199217	0.0197671	0.0197322	0.0200204	0.0240718	0.022701
1620.85	0.0240405	0.0195909	0.0191372	0.0207771	0.0188584	0.0208351	0.0195107	0.0191518	0.0197759	0.0181067	0.0203754					0.0232947	0.0236052	0.0194353	0.0193084	0.0192767	0.019533	0.0237242	0.0223187
1620.53	0.0236404	0.0191437	0.0187039	0.0204498	0.0184292	0.0203673	0.0190941	0.0187061	0.0192753	0.017775	0.0200686					0.0228367	0.0231476	0.0189484	0.0188461	0.0188175	0.0190424	0.0233565	0.0219174
1620.21	0.0232238	0.0186966	0.0182708	0.020111	0.0179994	0.019894	0.0186747	0.0182599	0.018769	0.0174389	0.0197521					0.0223647	0.0226755	0.0184616	0.0183826	0.0183567	0.0185503	0.0229687	0.0214981
1619.89	0.0227929	0.0182532	0.0178417	0.0197623	0.017575	0.0194183	0.0182563	0.017816	0.0182597	0.0170998	0.019427					0.0218814	0.0221913	0.0179761	0.0179201	0.0178968	0.0180589	0.0225606	0.0210618
1619.57	0.0223492	0.0178154	0.0174178	0.0194054	0.0171576	0.0189423	0.0178409	0.0173756	0.01775	0.0167579	0.0190939					0.0213897	0.0216975	0.0174932	0.0174612	0.0174408	0.0175713	0.0221325	0.0206098
1619.24	0.0218936	0.0173835	0.0169978	0.0190419	0.0167451	0.0184673	0.0174283	0.0169386	0.017242	0.0164131	0.0187531					0.0208917	0.0211964	0.0170146	0.0170074	0.0169901	0.0170894	0.0216853	0.0201431
1618.92	0.0214264	0.0169556	0.0165778	0.0186731	0.0163322	0.017993	0.0170165	0.0165036	0.016737	0.0160641	0.0184043					0.0203887	0.0206894	0.0165412	0.0165582	0.0165453	0.0166134	0.02122	0.0196625
1618.6	0.0209475	0.0165291	0.0161539	0.0182989	0.0159134	0.0175187	0.0166031	0.0160685	0.016235	0.0157096	0.0180464					0.0198809	0.0201774	0.0160729	0.0161116	0.016105	0.0161421	0.0207372	0.0191682
1618.28	0.0204558	0.0161012	0.0157218	0.0179178	0.0154834	0.0170416	0.0161846	0.0156306	0.0157337	0.0153472	0.0176775					0.0193675	0.0196598	0.0156079	0.0156628	0.0156657	0.0156714	0.0202378	0.0186602
1617.96	0.0199504	0.0156678	0.0152789	0.0175271	0.0150391	0.016558	0.0157579	0.0151866	0.0152292	0.0149754	0.0172956					0.0188474	0.0191358	0.0151431	0.0152064	0.0152229	0.0151962	0.0197214	0.0181387
1617.64	0.0194311	0.0152258	0.0148246	0.0171232	0.0145809	0.016064	0.0153207	0.0147338	0.014717	0.0145935	0.0168992					0.0183204	0.0186049	0.0146752	0.014738	0.0147725	0.0147116	0.0191878	0.0176045
1617.32	0.0188996	0.0147752	0.0143635	0.016704	0.014115	0.0155581	0.0148745	0.0142723	0.014194	0.0142027	0.0164889					0.017788	0.0180682	0.0142016	0.0142562	0.0143124	0.0142164	0.0186375	0.0170597
1616.99	0.0183605	0.0143192	0.0139028	0.0162689	0.0136514	0.0150413	0.0144232	0.013805	0.0136596	0.0138062	0.0160671					0.0172541	0.017529	0.0137217	0.0137638	0.0138425	0.0137116	0.0180721	0.0165073
1616.67	0.0178196	0.0138609	0.013449	0.0158207	0.0131975	0.0145167	0.0139707	0.0133347	0.0131169	0.0134086	0.0156386					0.0167241	0.0169923	0.013238	0.0132685	0.013367	0.0132033	0.0174947	0.0159515
1616.35	0.0172843	0.0134067	0.0130097	0.015365	0.0127638	0.013991	0.0135236	0.0128683	0.0125727	0.0130154	0.0152097					0.0162042	0.0164643	0.0127545	0.0127798	0.0128916	0.0126998	0.0169098	0.0153963
1616.03	0.0167595	0.0129595	0.012586	0.014908	0.0123528	0.0134699	0.0130843	0.0124095	0.0120346	0.0126298	0.0147851					0.0156989	0.0159501	0.0122768	0.0123065	0.0124226	0.0122092	0.0163232	0.0148451
1615.71	0.0162475	0.0125211	0.0121766	0.0144555	0.0119636	0.0129583	0.0126541	0.0119616	0.0115091	0.0122533	0.014368					0.0152108	0.0154529	0.0118092	0.0118553	0.0119651	0.011738	0.0157387	0.0142992
1615.39	0.0157481	0.0120926	0.0117786	0.0140106	0.0115928	0.0124595	0.0122335	0.0115265	0.011	0.0118844	0.0139582					0.0147393	0.0149729	0.0113554	0.0114276	0.0115225	0.0112888	0.0151598	0.0137591
1615.07	0.0152586	0.011674	0.0113885	0.0135742	0.0112351	0.0119747	0.0118223	0.0111047	0.0105084	0.0115202	0.013554					0.0142816	0.0145077	0.0109163	0.0110213	0.0110949	0.0108604	0.0145877	0.0132243
1614.74	0.014776	0.011265	0.0110045	0.0131453	0.0108862	0.0115041	0.0114202	0.010696	0.010033	0.0111578	0.0131528					0.0138342	0.0140538	0.0104919	0.010631	0.0106812	0.0104498	0.0140228	0.0126946
1614.42	0.0142978	0.0108657	0.0106259	0.0127225	0.0105427	0.0110468	0.011027	0.0102997	0.00957244	0.0107953	0.0127526					0.0133941	0.0136078	0.0100813	0.0102519	0.01028	0.0100534	0.0134652	0.0121706
1614.1	0.0138233	0.0104768	0.0102541	0.012305	0.0102052	0.0106029	0.0106435	0.00991541	0.00912629	0.0104328	0.0123535					0.0129592	0.013167	0.00968358	0.00988021	0.00989003	0.00966821	0.0129153	0.0116546
1613.78	0.0133525	0.0100974	0.00988936	0.0118928	0.00987212	0.0101716	0.0102687	0.00954108	0.00869441	0.0100719	0.0119561					0.012529	0.0127306	0.00929841	0.00951415	0.00951063	0.00929305	0.0123745	0.0111496
1613.46	0.0128867	0.00972804	0.0095328	0.0114866	0.00954429	0.00975299	0.0099018	0.0091762	0.00827811	0.00971517	0.0115626					0.0121038	0.0122984	0.00892592	0.00915365	0.00914155	0.00892742	0.0118446	0.0106586
1613.14	0.0124272	0.00936872	0.00918514	0.0110876	0.00922151	0.00934729	0.00954243	0.0088198	0.00787856	0.00936504	0.0111749					0.0116845	0.0118715	0.00856625	0.00880052	0.00878335	0.00857245	0.0113282	0.0101842
1612.82	0.0119745	0.0090186	0.00884531	0.0106971	0.00890175	0.00895416	0.00918892	0.00847075	0.00749696	0.00902395	0.0107946					0.0112717	0.0114507	0.00821967	0.00845632	0.00843624	0.00822868	0.0108273	0.00972787
1612.5	0.0115293	0.0086778	0.00851326	0.0103161	0.00858517	0.00857405	0.00884145	0.00812984	0.00713443	0.00869375	0.0104232					0.0108658	0.0110368	0.00788616	0.00812283	0.00810038	0.00789639	0.0103444	0.00928989
1612.17	0.0110918	0.00834515	0.00818804	0.00994576	0.00827011	0.00820669	0.00849967	0.007797	0.00679145	0.00837558	0.0100616					0.0104673	0.0106307	0.0075661	0.00780182	0.00777699	0.00757618	0.00988058	0.00887002
1611.85	0.0106629	0.00802227	0.00787154	0.00958701	0.0079602	0.00785353	0.00816627	0.00747566	0.00646893	0.00807079	0.00971107					0.0100762	0.0102331	0.00725946	0.00749348	0.00746643	0.007268	0.009437	0.00846655
1611.53	0.0102428	0.00770781	0.00756318	0.0092407	0.00765524	0.00751466	0.00784195	0.00716645	0.00616729	0.00777996	0.00937254					0.00969292	0.00984432	0.00696651	0.00719868	0.00717003	0.00697233	0.00901398	0.00807918
1611.21	0.00983287	0.0074045	0.00726642	0.00890757	0.00736083	0.0071919	0.00753025	0.00687265	0.00588697	0.00750336	0.00904695					0.00931753	0.00946469	0.00668767	0.00691663	0.00688844	0.00668924	0.00861123	0.00770737
1610.89	0.00943369	0.00711297	0.00698305	0.0085878	0.00708002	0.00688604	0.00723318	0.00659592	0.00562773	0.007241	0.00873467					0.00895057	0.00909445	0.00642328	0.00664774	0.00662218	0.00641976	0.00822808	0.00735107
1610.57	0.00904606	0.00683526	0.00671534	0.00828119	0.00681555	0.00659786	0.00695244	0.00633696	0.00538908	0.00699225	0.00843545					0.00859195	0.00873323	0.00617271	0.006391	0.00637054	0.00616383	0.0078634	0.00701122
1610.25	0.0086704	0.00657248	0.00646411	0.00798727	0.00656876	0.00632752	0.00668837	0.00609533	0.00516982	0.00675646	0.00814893					0.00824225	0.00838112	0.00593673	0.00614661	0.00613329	0.00592245	0.00751592	0.00668849
1609.92	0.00830678	0.00632453	0.00622853	0.0077056	0.00633778	0.00607436	0.00643999	0.00586906	0.00496877	0.00653289	0.00787452					0.00790185	0.00803791	0.00571479	0.00591464	0.00590986	0.00569554	0.00718444	0.00638407
1609.6	0.00795525	0.00609138	0.00600773	0.00743562	0.00612029	0.00583746	0.00620591	0.00565613	0.00478466	0.00632107	0.00761153					0.00757124	0.00770371	0.00550667	0.00569518	0.00569872	0.00548316	0.00686804	0.0060985
1609.28	0.00761576	0.00587256	0.00580004	0.00717716	0.0059138	0.00561593	0.00598466	0.0054548	0.00461665	0.00612099	0.00735967					0.00725098	0.00737878	0.0053118	0.00548876	0.00549951	0.00528501	0.00656578	0.00583165
1608.96	0.00728773	0.00566609	0.00560255	0.00692993	0.00571354	0.00540809	0.00577365	0.0052626	0.00446327	0.00593212	0.00711829					0.00694102	0.00706317	0.0051293	0.0052949	0.00531089	0.00510011	0.0062781	0.00558267
1608.64	0.00697108	0.00547189	0.00541494	0.00669379	0.00551981	0.00521345	0.0055728	0.00507983	0.00432404	0.00575446	0.00688737					0.00664134	0.00675691	0.00495814	0.00511302	0.00513199	0.00492753	0.00600419	0.00535002
1608.32	0.00666553	0.00528901	0.00523657	0.00646828	0.00533203	0.0050314	0.00538163	0.00490669	0.00419796	0.00558756	0.00666641					0.0063512	0.0064598	0.0047967	0.00494146	0.0049613	0.00476519	0.00574458	0.00513188
1608	0.00637073	0.00511637	0.0050673	0.00625304	0.00515052	0.00486127	0.00519989	0.0047434	0.00408363	0.00543084	0.00645486					0.00607004	0.00617163	0.00464379	0.00477921	0.00479797	0.00461261	0.00549933	0.00492627
1607.67	0.00608655	0.00495365	0.00490797	0.00604748	0.00497656	0.00470285	0.00502828	0.00459055	0.00397973	0.00528364	0.00625249					0.00579735	0.0058923	0.00449862	0.00462461	0.00464136	0.00446832	0.00526812	0.00473142
1607.35	0.00581257	0.00479903	0.00475742	0.00585089	0.00480956	0.00455502	0.00486609	0.00444708	0.0038844	0.0051449	0.00605875					0.00553277	0.00562185	0.00436052	0.00447754	0.00449199	0.00433198	0.00505078	0.00454587
1607.03	0.00554898	0.00465343	0.00461663	0.00566252	0.00465073	0.00441761	0.00471408	0.00431301	0.00379567	0.00501356	0.00587309					0.00527658	0.0053605	0.00423017	0.0043384	0.00435071	0.00420338	0.00484636	0.00436902
1606.71	0.00529529	0.00451576	0.00448439	0.00548166	0.00449952	0.00428961	0.00457172	0.00418678	0.00371199	0.00488836	0.00569506					0.00502905	0.0051086	0.00410749	0.00420806	0.00421922	0.0040832	0.00465406	0.00420055
1606.39	0.00505132	0.0043861	0.00435991	0.00530698	0.00435527	0.00417008	0.00443839	0.00406732	0.0036316	0.00476777	0.00552338					0.00479032	0.00486608	0.0039926	0.0040869	0.00409811	0.00397073	0.00447227	0.00403999
1606.07	0.00481719	0.00426584	0.00424381	0.00513732	0.00421999	0.00405864	0.00431524	0.00395508	0.00355346	0.00465052	0.005357					0.00456071	0.00463287	0.00388555	0.00397507	0.00398826	0.00386604	0.00429951	0.0038877
1605.75	0.00459303	0.00415587	0.00413654	0.0049717	0.00409523	0.0039549	0.00420257	0.00385093	0.00347706	0.00453557	0.00519483					0.00433976	0.00440813	0.00378503	0.00387109	0.00388799	0.00376738	0.00413397	0.00374348
1605.42	0.00437861	0.00405613	0.00403815	0.00480928	0.0039813	0.00385795	0.0040996	0.00375477	0.00340217	0.00442202	0.00503559					0.0041274	0.00419164	0.00369026	0.00377386	0.00379591	0.00367387	0.00397433	0.00360648
1605.1	0.00417352	0.00396497	0.00394741	0.00464931	0.00387746	0.003766	0.00400491	0.00366594	0.00332821	0.00430939	0.0048786					0.00392306	0.00398262	0.0035999	0.00368124	0.00370973	0.00358406	0.00381912	0.00347622
1604.78	0.00397719	0.00388142	0.00386389	0.00449183	0.00378332	0.00367781	0.00391727	0.00358409	0.00325515	0.00419756	0.00472336					0.00372619	0.00378068	0.00351275	0.00359124	0.00362657	0.00349687	0.00366716	0.00335063
1604.46	0.0037882	0.00380171	0.00378429	0.00433693	0.00369481	0.0035904	0.0038327	0.00350567	0.00318202	0.00408637	0.00456959					0.00353597	0.00358528	0.00342709	0.00350149	0.00354363	0.00341064	0.00351785	0.00322845
1604.14	0.00360519	0.00372206	0.0037057	0.00418455	0.00360817	0.00350133	0.00374779	0.00342744	0.00310774	0.00397532	0.00441693					0.00335179	0.00339631	0.00334193	0.00341054	0.00345902	0.00332476	0.00337077	0.00310738
1603.82	0.00342704	0.0036396	0.00362522	0.00403469	0.00352036	0.00340874	0.00366003	0.00334671	0.00303131	0.00386401	0.00426521					0.0031728	0.00321334	0.00325522	0.0033163	0.00337039	0.00323756	0.00322599	0.00298596
1603.5	0.00325296	0.0035516	0.00354049	0.00388659	0.00342851	0.00331126	0.00356716	0.00326075	0.00295093	0.00375142	0.00411372					0.00299875	0.00303636	0.00316604	0.00321809	0.00327732	0.00314857	0.00308352	0.00286313
1603.17	0.00308341	0.00345878	0.00345235	0.00373951	0.00333475	0.00320954	0.00346999	0.00317042	0.00286579	0.00363661	0.00396213					0.00282927	0.00286515	0.00307322	0.00311535	0.0031791	0.00305655	0.00294419	0.00273828
1602.85	0.0029183	0.00335921	0.00335903	0.00359184	0.00323679	0.00310339	0.00336739	0.00307448	0.00277414	0.00351786	0.00380901					0.00266455	0.00269962	0.00297594	0.00300865	0.00307588	0.00296139	0.00280819	0.00261168
1602.53	0.002758	0.00325425	0.00326104	0.00344239	0.0031354	0.00299339	0.00325989	0.00297395	0.00267497	0.00339398	0.00365397					0.00250477	0.00253941	0.00287405	0.00289831	0.00296786	0.00286192	0.00267499	0.00248412
1602.21	0.00260285	0.00314477	0.00315877	0.00328984	0.00303177	0.00288019	0.00314836	0.0028699	0.00256772	0.00326359	0.00349615					0.00235042	0.00238457	0.00276802	0.00278561	0.00285642	0.00275866	0.00254444	0.00235627
1601.89	0.00245244	0.00303023	0.0030513	0.0031335	0.00292453	0.0027634	0.00303201	0.002762	0.00245197	0.00312593	0.00333515					0.00220168	0.00223467	0.00265822	0.00267138	0.00274196	0.00265128	0.0024154	0.00222891
1601.57	0.0023064	0.00291148	0.00293873	0.00297352	0.00281369	0.00264269	0.00291122	0.00265031	0.00232845	0.00298095	0.00317114					0.00205877	0.00208964	0.00254532	0.0025566	0.00262538	0.00254054	0.00228656	0.00210269
1601.25	0.00216384	0.00278674	0.00281928	0.00281009	0.0026964	0.00251681	0.00278447	0.00253345	0.00219799	0.00282905	0.00300417					0.00192127	0.00194914	0.00242945	0.00244093	0.00250667	0.00242594	0.00215739	0.00197789
1600.92	0.00202457	0.00265655	0.00269347	0.00264443	0.00257398	0.00238582	0.00265251	0.0024117	0.00206249	0.00267159	0.00283485					0.00178887	0.00181303	0.00231054	0.00232407	0.00238598	0.00230805	0.00202744	0.00185488
1600.6	0.00188801	0.00251978	0.0025604	0.00247751	0.00244468	0.00224919	0.0025147	0.00228396	0.00192367	0.00251007	0.00266367					0.00166076	0.00168091	0.00218797	0.00220496	0.00226256	0.00218706	0.00189695	0.00173388
1600.28	0.00175442	0.00237807	0.00242216	0.00231072	0.0023112	0.00210825	0.00237261	0.00215227	0.00178381	0.00234638	0.00249127					0.00153627	0.00155256	0.00206107	0.00208263	0.00213573	0.00206283	0.00176668	0.00161512
1599.96	0.00162348	0.00223144	0.00227854	0.00214473	0.00217311	0.00196346	0.002226	0.00201669	0.0016444	0.00218186	0.00231817					0.00141445	0.00142739	0.00192882	0.00195531	0.00200423	0.00193496	0.00163777	0.00149872
1599.64	0.00149539	0.00208235	0.00213195	0.00198054	0.00203277	0.00181671	0.00207636	0.00187937	0.00150745	0.00201815	0.00214524					0.00129501	0.00130541	0.00179163	0.00182318	0.00186812	0.00180379	0.00151149	0.00138508
1599.32	0.00137043	0.00193292	0.00198387	0.00181859	0.0018925	0.00166979	0.00192502	0.001742	0.00137385	0.00185597	0.00197295					0.00117775	0.00118641	0.00165004	0.00168576	0.0017275	0.0016693	0.00138827	0.00127425
1599	0.00124797	0.00178276	0.00183317	0.00165918	0.00174972	0.00152292	0.00177084	0.00160367	0.00124419	0.00169597	0.00180197					0.00106301	0.00107055	0.00150597	0.0015443	0.00158375	0.00153269	0.00126877	0.00116639
1598.67	0.00112863	0.00163444	0.00168224	0.00150279	0.00160776	0.00137816	0.00161641	0.00146631	0.00111925	0.00153851	0.00163317					0.000951338	0.00095814	0.00136138	0.00139992	0.00143872	0.00139449	0.00115244	0.00106155
1598.35	0.00101234	0.00148769	0.00153076	0.00134956	0.00146601	0.00123628	0.00146214	0.00132943	0.000998884	0.0013835	0.00146702					0.000843663	0.000849889	0.00121907	0.00125504	0.00129478	0.0012569	0.00103876	0.000959082
1598.03	0.000898828	0.00134089	0.00137789	0.00119926	0.00132272	0.00109733	0.00130784	0.00119202	0.00088274	0.00123071	0.00130381					0.000740481	0.00074601	0.0010809	0.00111148	0.00115338	0.00112068	0.000927179	0.000858769
1597.71	0.000788149	0.00119372	0.00122405	0.00105199	0.00117863	0.000961814	0.00115472	0.00105432	0.000770247	0.00107987	0.00114363					0.000642272	0.000646948	0.000948306	0.000971163	0.00101569	0.000987327	0.000816894	0.000759905
1597.39	0.000679492	0.00104329	0.00106753	0.000907562	0.00103023	0.000828793	0.00100136	0.000914764	0.000660958	0.000931089	0.000986495					0.000549173	0.000552799	0.000821299	0.000835533	0.000881794	0.000857345	0.000707373	0.000661805
1597.07	0.000573278	0.000890469	0.000910191	0.000766072	0.000880025	0.000698923	0.00084907	0.00077493	0.000554677	0.000784647	0.000832776					0.000460786	0.000463442	0.000699257	0.000705187	0.000751296	0.000730234	0.000599083	0.000563835
1596.75	0.000468846	0.00073445	0.000750543	0.000627837	0.000725334	0.000571221	0.000696621	0.00063428	0.000451308	0.000641314	0.000682778					0.000376594	0.00037835	0.000580356	0.000580057	0.000622472	0.000605197	0.000492194	0.000466243
1596.42	0.00036696	0.000577472	0.000591335	0.000493275	0.000569513	0.0004466	0.00054593	0.000495131	0.000351429	0.000502076	0.000536827					0.000295937	0.000297103	0.000463225	0.000459454	0.000495021	0.000481674	0.000387559	0.000369088
1596.1	0.000268436	0.000422898	0.000434773	0.000362763	0.000415553	0.000326191	0.000398813	0.000359924	0.000255629	0.000367713	0.000395349					0.000218111	0.000218967	0.000346291	0.000342046	0.000368172	0.000358581	0.000285618	0.000273104
1595.78	0.000173889	0.000273252	0.000282445	0.00023685	0.000266522	0.000210707	0.00025712	0.000230898	0.000164712	0.000239181	0.000258674					0.000142885	0.000143614	0.000229706	0.000226877	0.000242914	0.000236716	0.000187056	0.000179148
1595.46	8.42202e-05	0.000131464	0.000136883	0.000115834	0.000126874	0.000101595	0.000123568	0.000110374	7.93305e-05	0.000116578	0.000126944					7.01477e-05	7.06707e-05	0.000113813	0.000113087	0.000119745	0.000116603	9.1726e-05	8.78869e-05
1595.14	0	0	0	0	0	0	0	0	0	0	0					0	0	0	0	0	0	0	0

## Sheet: Derivatives
Wavenumber	Insulin Control	2 LF (subtracted)	200 LF Subtracted	With monomers	1% (no LF)	0.0001% (no LF)	0.00000001% (no LF)	1% (200 LF, subtracted)	0.0001% (200 LF, subtracted)	0.00000001% (200 LF, subtracted)				Repeats	Insulin Control	Insulin Control	2 LF (subtracted)	2 LF (subtracted)	200 LF Subtracted	200 LF Subtracted
1699.92	-7.81947e-08	1.4411e-07	-6.37738e-09	-4.24438e-07	-3.75535e-07	1.33448e-07	-5.84065e-07	3.11415e-07	9.5506e-07	7.94917e-07					-6.51306e-07	-3.32834e-07	-6.4593e-07	-1.1165e-06	3.18872e-07	3.42625e-07
1699.6	2.0464e-07	6.61944e-07	1.02427e-07	1.47098e-07	-1.89549e-07	3.79274e-07	-2.96692e-07	4.56901e-07	1.14352e-06	8.76091e-07					-5.35594e-07	-1.06638e-07	-5.26005e-07	-9.27118e-07	4.22671e-07	4.13516e-07
1699.27	5.19445e-07	1.21051e-06	2.15943e-07	8.36573e-07	2.01098e-08	6.52073e-07	4.00505e-08	6.04818e-07	1.31251e-06	9.48432e-07					-3.72334e-07	1.80294e-07	-3.58563e-07	-6.55339e-07	5.18448e-07	4.92892e-07
1698.95	8.40038e-07	1.73756e-06	3.31085e-07	1.57978e-06	2.39505e-07	9.25504e-07	3.97033e-07	7.56605e-07	1.45585e-06	1.00899e-06					-1.74539e-07	4.98974e-07	-1.59718e-07	-3.25622e-07	5.97203e-07	5.82022e-07
1698.63	1.14142e-06	2.19668e-06	4.4773e-07	2.31436e-06	4.56e-07	1.17714e-06	7.47268e-07	9.15115e-07	1.57037e-06	1.05758e-06					4.11974e-08	8.17233e-07	5.07307e-08	3.16904e-08	6.53516e-07	6.8051e-07
1698.31	1.40541e-06	2.55458e-06	5.6544e-07	2.99084e-06	6.61069e-07	1.3934e-06	1.07123e-06	1.08134e-06	1.65489e-06	1.09565e-06					2.58526e-07	1.1048e-06	2.53882e-07	3.86433e-07	6.8342e-07	7.87494e-07
1697.99	1.62247e-06	2.79424e-06	6.84573e-07	3.5777e-06	8.5095e-07	1.5719e-06	1.35993e-06	1.2558e-06	1.71096e-06	1.12575e-06					4.62175e-07	1.33778e-06	4.31495e-07	7.0994e-07	6.89415e-07	8.98363e-07
1697.67	1.78175e-06	2.90212e-06	8.03298e-07	4.04172e-06	1.01806e-06	1.70578e-06	1.60059e-06	1.43343e-06	1.74069e-06	1.14926e-06					6.40968e-07	1.50021e-06	5.70938e-07	9.79482e-07	6.77588e-07	1.00616e-06
1697.35	1.87788e-06	2.87831e-06	9.17265e-07	4.36489e-06	1.15659e-06	1.79442e-06	1.78623e-06	1.6064e-06	1.74677e-06	1.16754e-06					7.86404e-07	1.58512e-06	6.62343e-07	1.17925e-06	6.56317e-07	1.10309e-06
1697.02	1.90194e-06	2.7256e-06	1.02049e-06	4.52441e-06	1.25547e-06	1.83079e-06	1.90395e-06	1.76243e-06	1.73272e-06	1.18034e-06					8.93674e-07	1.5947e-06	7.03517e-07	1.30352e-06	6.35504e-07	1.18226e-06
1696.7	1.84543e-06	2.45214e-06	1.10606e-06	4.49902e-06	1.30221e-06	1.80482e-06	1.93859e-06	1.88861e-06	1.70331e-06	1.18817e-06					9.61173e-07	1.53973e-06	6.99633e-07	1.35491e-06	6.24063e-07	1.23974e-06
1696.38	1.7004e-06	2.072e-06	1.16826e-06	4.27006e-06	1.28543e-06	1.70675e-06	1.87529e-06	1.9732e-06	1.66402e-06	1.19229e-06					9.90284e-07	1.43658e-06	6.6042e-07	1.34428e-06	6.28574e-07	1.2747e-06
1696.06	1.46828e-06	1.61083e-06	1.20385e-06	3.83624e-06	1.19985e-06	1.53393e-06	1.70825e-06	2.00977e-06	1.62113e-06	1.19547e-06					9.83497e-07	1.30302e-06	5.98758e-07	1.28601e-06	6.52111e-07	1.29094e-06
1695.74	1.16373e-06	1.10779e-06	1.21386e-06	3.22383e-06	1.05083e-06	1.29688e-06	1.44577e-06	1.99906e-06	1.58234e-06	1.20378e-06					9.43801e-07	1.15502e-06	5.27742e-07	1.1932e-06	6.9361e-07	1.29365e-06
1695.42	8.13094e-07	6.10213e-07	1.20295e-06	2.48243e-06	8.53337e-07	1.01597e-06	1.11129e-06	1.94825e-06	1.55458e-06	1.22396e-06					8.76589e-07	1.00709e-06	4.59464e-07	1.07856e-06	7.49453e-07	1.29029e-06
1695.1	4.53867e-07	1.71891e-07	1.18074e-06	1.69104e-06	6.32028e-07	7.2342e-07	7.43876e-07	1.87191e-06	1.54492e-06	1.26415e-06					7.90111e-07	8.73556e-07	4.06973e-07	9.53999e-07	8.15835e-07	1.28721e-06
1694.78	1.26252e-07	-1.57438e-07	1.15883e-06	9.41658e-07	4.16884e-07	4.5619e-07	3.91232e-07	1.7882e-06	1.55822e-06	1.33095e-06					6.95483e-07	7.68143e-07	3.83132e-07	8.31835e-07	8.86968e-07	1.28988e-06
1694.45	-1.37123e-07	-3.48785e-07	1.149e-06	3.13707e-07	2.34671e-07	2.41977e-07	9.50349e-08	1.71513e-06	1.59451e-06	1.42557e-06					6.08555e-07	7.05784e-07	4.00508e-07	7.25947e-07	9.60154e-07	1.30109e-06
1694.13	-3.12551e-07	-3.94357e-07	1.16072e-06	-1.3661e-07	1.08509e-07	1.00248e-07	-1.11455e-07	1.66792e-06	1.64744e-06	1.54307e-06					5.48335e-07	7.01433e-07	4.72e-07	6.53691e-07	1.03316e-06	1.31964e-06
1693.81	-3.81768e-07	-3.05055e-07	1.20087e-06	-3.81537e-07	5.64678e-08	4.30819e-08	-2.06341e-07	1.65726e-06	1.70403e-06	1.67147e-06					5.33973e-07	7.65965e-07	6.0806e-07	6.32382e-07	1.10673e-06	1.3418e-06
1693.49	-3.44715e-07	-1.19541e-07	1.2709e-06	-4.40852e-07	8.5528e-08	6.45059e-08	-1.89124e-07	1.68626e-06	1.74408e-06	1.79148e-06					5.82678e-07	9.01045e-07	8.13632e-07	6.77001e-07	1.18181e-06	1.3612e-06
1693.17	-2.09244e-07	1.10966e-07	1.36777e-06	-3.64353e-07	1.95288e-07	1.50671e-07	-7.25086e-08	1.75141e-06	1.74429e-06	1.88095e-06					7.05051e-07	1.09748e-06	1.08547e-06	7.94925e-07	1.26139e-06	1.36844e-06
1692.85	2.71029e-09	3.2742e-07	1.48449e-06	-2.26963e-07	3.75014e-07	2.76587e-07	1.16581e-07	1.84368e-06	1.68175e-06	1.91835e-06					9.01829e-07	1.33282e-06	1.40839e-06	9.81174e-07	1.34649e-06	1.35693e-06
1692.53	2.72363e-07	4.87606e-07	1.61168e-06	-9.33214e-08	6.1111e-07	4.23439e-07	3.52416e-07	1.95038e-06	1.54335e-06	1.89133e-06					1.16142e-06	1.57243e-06	1.75753e-06	1.21679e-06	1.43734e-06	1.32206e-06
1692.2	5.75501e-07	5.64017e-07	1.73905e-06	-2.37596e-08	8.82874e-07	5.70649e-07	6.05411e-07	2.05491e-06	1.32796e-06	1.79706e-06					1.46135e-06	1.77906e-06	2.10197e-06	1.47397e-06	1.53168e-06	1.26508e-06
1691.88	8.98375e-07	5.61671e-07	1.8568e-06	-4.03779e-08	1.17168e-06	7.11957e-07	8.58048e-07	2.14156e-06	1.05074e-06	1.64668e-06					1.76997e-06	1.91718e-06	2.40834e-06	1.71728e-06	1.62523e-06	1.19183e-06
1691.56	1.22949e-06	5.07663e-07	1.95685e-06	-1.32397e-07	1.45906e-06	8.48379e-07	1.09993e-06	2.19775e-06	7.39878e-07	1.46128e-06					2.05567e-06	1.96546e-06	2.65061e-06	1.91743e-06	1.71326e-06	1.1128e-06
1691.24	1.5499e-06	4.29086e-07	2.03461e-06	-2.71861e-07	1.72298e-06	9.75449e-07	1.31762e-06	2.21594e-06	4.3169e-07	1.26915e-06					2.28981e-06	1.92032e-06	2.81271e-06	2.05449e-06	1.79136e-06	1.04117e-06
1690.92	1.82859e-06	3.40541e-07	2.08848e-06	-4.25225e-07	1.94026e-06	1.08096e-06	1.49281e-06	2.19509e-06	1.63313e-07	1.09726e-06					2.45389e-06	1.79737e-06	2.89127e-06	2.12495e-06	1.85611e-06	9.88546e-07
1690.6	2.03835e-06	2.47943e-07	2.12172e-06	-5.55901e-07	2.0929e-06	1.15275e-06	1.60985e-06	2.14091e-06	-3.43134e-08	9.69339e-07					2.54301e-06	1.62817e-06	2.8949e-06	2.13973e-06	1.90527e-06	9.64503e-07
1690.28	2.16259e-06	1.52741e-07	2.14038e-06	-6.31486e-07	2.17326e-06	1.18608e-06	1.66171e-06	2.06289e-06	-1.41219e-07	9.00254e-07					2.56327e-06	1.45295e-06	2.84075e-06	2.12108e-06	1.93892e-06	9.73167e-07
1689.95	2.20524e-06	5.95792e-08	2.15252e-06	-6.28079e-07	2.18709e-06	1.18826e-06	1.65419e-06	1.97284e-06	-1.50274e-07	8.9563e-07					2.53193e-06	1.31023e-06	2.74912e-06	2.09528e-06	1.95958e-06	1.01596e-06
1689.63	2.19179e-06	-1.75669e-08	2.16715e-06	-5.23483e-07	2.15402e-06	1.18314e-06	1.61051e-06	1.88368e-06	-6.5389e-08	9.5358e-07					2.46938e-06	1.22899e-06	2.6385e-06	2.08513e-06	1.96873e-06	1.08752e-06
1689.31	2.15788e-06	-6.30089e-08	2.19277e-06	-3.11526e-07	2.09864e-06	1.19743e-06	1.55945e-06	1.80678e-06	1.01911e-07	1.06644e-06					2.39463e-06	1.22024e-06	2.52035e-06	2.10107e-06	1.96953e-06	1.18066e-06
1688.99	2.12974e-06	-7.01457e-08	2.23455e-06	-8.40009e-09	2.04028e-06	1.24613e-06	1.52269e-06	1.74961e-06	3.35564e-07	1.22344e-06					2.31848e-06	1.27387e-06	2.39639e-06	2.1364e-06	1.96552e-06	1.28701e-06
1688.67	2.12246e-06	-3.56358e-08	2.29634e-06	3.59372e-07	1.99133e-06	1.33515e-06	1.51448e-06	1.71735e-06	6.22491e-07	1.41521e-06					2.24165e-06	1.36249e-06	2.25875e-06	2.16942e-06	1.95922e-06	1.39848e-06
1688.35	2.12828e-06	3.39824e-08	2.3781e-06	7.47617e-07	1.94928e-06	1.4508e-06	1.53129e-06	1.70719e-06	9.52117e-07	1.63437e-06					2.15556e-06	1.44826e-06	2.09299e-06	2.17024e-06	1.9553e-06	1.51036e-06
1688.03	2.13129e-06	1.38433e-07	2.47754e-06	1.11658e-06	1.90473e-06	1.57449e-06	1.56046e-06	1.71236e-06	1.32022e-06	1.87767e-06					2.04802e-06	1.49783e-06	1.8877e-06	2.11073e-06	1.9589e-06	1.62259e-06
1687.7	2.11693e-06	2.91079e-07	2.59109e-06	1.44459e-06	1.84692e-06	1.69328e-06	1.59034e-06	1.72156e-06	1.72702e-06	2.14572e-06					1.90936e-06	1.4949e-06	1.63958e-06	1.97833e-06	1.97616e-06	1.74004e-06
1687.38	2.07686e-06	5.15161e-07	2.71391e-06	1.72933e-06	1.76829e-06	1.80278e-06	1.6124e-06	1.72265e-06	2.17357e-06	2.44083e-06					1.74241e-06	1.44925e-06	1.36169e-06	1.78487e-06	2.01228e-06	1.87032e-06
1687.06	2.01081e-06	8.34647e-07	2.84042e-06	1.98321e-06	1.66639e-06	1.90639e-06	1.6241e-06	1.70485e-06	2.6571e-06	2.76277e-06					1.56212e-06	1.3931e-06	1.08103e-06	1.56199e-06	2.07007e-06	2.02144e-06
1686.74	1.92868e-06	1.266e-06	2.96531e-06	2.2338e-06	1.54757e-06	2.01401e-06	1.63165e-06	1.66371e-06	3.16943e-06	3.108e-06					1.39798e-06	1.37622e-06	8.374e-07	1.35984e-06	2.14902e-06	2.19831e-06
1686.42	1.85495e-06	1.81626e-06	3.08424e-06	2.51992e-06	1.42804e-06	2.14293e-06	1.65313e-06	1.6028e-06	3.6951e-06	3.46827e-06					1.28282e-06	1.44678e-06	6.70476e-07	1.2278e-06	2.24409e-06	2.40036e-06
1686.1	1.81363e-06	2.47059e-06	3.19373e-06	2.86147e-06	1.32609e-06	2.30401e-06	1.70512e-06	1.53177e-06	4.21459e-06	3.83136e-06					1.24646e-06	1.63745e-06	6.13096e-07	1.20392e-06	2.34635e-06	2.62245e-06
1685.78	1.84363e-06	3.21367e-06	3.29271e-06	3.28286e-06	1.268e-06	2.51566e-06	1.81424e-06	1.46672e-06	4.70763e-06	4.18453e-06					1.30689e-06	1.9574e-06	6.82344e-07	1.30442e-06	2.44591e-06	2.85561e-06
1685.45	1.97914e-06	4.02145e-06	3.38308e-06	3.78629e-06	1.27607e-06	2.78851e-06	2.00087e-06	1.42543e-06	5.15845e-06	4.51691e-06					1.46693e-06	2.39019e-06	8.77561e-07	1.52366e-06	2.53411e-06	3.09046e-06
1685.13	2.24964e-06	4.87265e-06	3.46864e-06	4.36916e-06	1.37109e-06	3.133e-06	2.28179e-06	1.42528e-06	5.55697e-06	4.82029e-06					1.71286e-06	2.90054e-06	1.18268e-06	1.83787e-06	2.60603e-06	3.31951e-06
1684.81	2.66734e-06	5.74398e-06	3.55523e-06	5.01611e-06	1.56461e-06	3.54996e-06	2.66089e-06	1.48078e-06	5.89934e-06	5.08978e-06					2.02413e-06	3.44957e-06	1.57775e-06	2.21816e-06	2.66261e-06	3.53613e-06
1684.49	3.22799e-06	6.61324e-06	3.64786e-06	5.70547e-06	1.86131e-06	4.03484e-06	3.13327e-06	1.60112e-06	6.18412e-06	5.32145e-06					2.3768e-06	4.00247e-06	2.04116e-06	2.6399e-06	2.70884e-06	3.73465e-06
1684.17	3.9069e-06	7.45079e-06	3.74851e-06	6.40311e-06	2.25674e-06	4.57289e-06	3.68044e-06	1.78922e-06	6.40901e-06	5.50922e-06					2.75133e-06	4.53384e-06	2.55567e-06	3.08583e-06	2.75336e-06	3.90766e-06
1683.85	4.66833e-06	8.22493e-06	3.85477e-06	7.07322e-06	2.74312e-06	5.146e-06	4.27929e-06	2.04301e-06	6.56612e-06	5.6437e-06					3.13674e-06	5.03033e-06	3.11188e-06	3.54888e-06	2.80533e-06	4.04436e-06
1683.53	5.46268e-06	8.88932e-06	3.96226e-06	7.66375e-06	3.3048e-06	5.72495e-06	4.89644e-06	2.35685e-06	6.64402e-06	5.71378e-06					3.53062e-06	5.48551e-06	3.70491e-06	4.02894e-06	2.87368e-06	4.13072e-06
1683.2	6.23753e-06	9.39436e-06	4.06421e-06	8.12196e-06	3.92306e-06	6.27699e-06	5.49833e-06	2.72407e-06	6.62895e-06	5.70795e-06					3.93729e-06	5.89466e-06	4.33084e-06	4.52593e-06	2.96308e-06	4.15244e-06
1682.88	6.9428e-06	9.68921e-06	4.1555e-06	8.39482e-06	4.57543e-06	6.76697e-06	6.05143e-06	3.13697e-06	6.51028e-06	5.61838e-06					4.3605e-06	6.24857e-06	4.98046e-06	5.03272e-06	3.07567e-06	4.09921e-06
1682.56	7.52654e-06	9.72499e-06	4.233e-06	8.42204e-06	5.23036e-06	7.15297e-06	6.51721e-06	3.58679e-06	6.28607e-06	5.44382e-06					4.80077e-06	6.53226e-06	5.63897e-06	5.53505e-06	3.21025e-06	3.96926e-06
1682.24	7.95729e-06	9.48371e-06	4.29759e-06	8.17774e-06	5.86031e-06	7.4093e-06	6.87263e-06	4.06387e-06	5.96592e-06	5.19323e-06					5.24922e-06	6.72546e-06	6.28028e-06	6.00761e-06	3.36299e-06	3.77149e-06
1681.92	8.21129e-06	8.96978e-06	4.35147e-06	7.65243e-06	6.43435e-06	7.51543e-06	7.09739e-06	4.55397e-06	5.57157e-06	4.88304e-06					5.68959e-06	6.80842e-06	6.87331e-06	6.42051e-06	3.5285e-06	3.52659e-06
1681.6	8.27973e-06	8.21832e-06	4.3977e-06	6.87157e-06	6.92529e-06	7.46675e-06	7.1828e-06	5.03999e-06	5.13389e-06	4.53703e-06					6.09495e-06	6.76276e-06	7.38088e-06	6.74019e-06	3.70115e-06	3.26425e-06
1681.28	8.16955e-06	7.29288e-06	4.43853e-06	5.89247e-06	7.31154e-06	7.27323e-06	7.13204e-06	5.5013e-06	4.68835e-06	4.18218e-06					6.43611e-06	6.57979e-06	7.7669e-06	6.93802e-06	3.8764e-06	3.01855e-06
1680.95	7.90243e-06	6.27914e-06	4.47381e-06	4.80441e-06	7.58079e-06	6.96158e-06	6.96125e-06	5.91449e-06	4.26944e-06	3.84427e-06					6.68319e-06	6.26209e-06	8.00026e-06	6.99413e-06	4.0489e-06	2.82359e-06
1680.63	7.50902e-06	5.26879e-06	4.50103e-06	3.70715e-06	7.72725e-06	6.56738e-06	6.69361e-06	6.25713e-06	3.90703e-06	3.54482e-06					6.81244e-06	5.82606e-06	8.05958e-06	6.9006e-06	4.21614e-06	2.70607e-06
1680.31	7.02977e-06	4.3518e-06	4.51553e-06	2.704e-06	7.75302e-06	6.13312e-06	6.35889e-06	6.50793e-06	3.62172e-06	3.29772e-06					6.81012e-06	5.30235e-06	7.93736e-06	6.66371e-06	4.37519e-06	2.68473e-06
1679.99	6.50455e-06	3.59984e-06	4.51128e-06	1.88029e-06	7.66344e-06	5.69879e-06	5.9857e-06	6.6494e-06	3.42396e-06	3.10906e-06					6.67517e-06	4.73379e-06	7.64089e-06	6.30467e-06	4.52558e-06	2.76777e-06
1679.67	5.96639e-06	3.05649e-06	4.48175e-06	1.2864e-06	7.46395e-06	5.29353e-06	5.59482e-06	6.66816e-06	3.31356e-06	2.97514e-06					6.41992e-06	4.17266e-06	7.19463e-06	5.85939e-06	4.66737e-06	2.95202e-06
1679.35	5.43974e-06	2.73557e-06	4.42129e-06	9.34622e-07	7.1609e-06	4.93385e-06	5.19912e-06	6.55742e-06	3.28035e-06	2.88568e-06					6.07065e-06	3.67624e-06	6.63904e-06	5.37442e-06	4.80019e-06	3.22389e-06
1679.03	4.94569e-06	2.6268e-06	4.32421e-06	8.11584e-07	6.7656e-06	4.62871e-06	4.80931e-06	6.31645e-06	3.30358e-06	2.82397e-06					5.66013e-06	3.29407e-06	6.02143e-06	4.89795e-06	4.92053e-06	3.56077e-06
1678.7	4.49606e-06	2.69533e-06	4.18582e-06	8.74157e-07	6.29139e-06	4.37461e-06	4.42935e-06	5.95138e-06	3.35373e-06	2.76863e-06					5.22221e-06	3.0605e-06	5.3914e-06	4.47395e-06	5.02312e-06	3.93044e-06
1678.38	4.10374e-06	2.89679e-06	4.00145e-06	1.07747e-06	5.76004e-06	4.16745e-06	4.06723e-06	5.47546e-06	3.39429e-06	2.6971e-06					4.78452e-06	2.98439e-06	4.78853e-06	4.12954e-06	5.0957e-06	4.29393e-06
1678.06	3.76586e-06	3.16671e-06	3.76506e-06	1.35794e-06	5.1902e-06	3.98723e-06	3.72106e-06	4.90413e-06	3.38434e-06	2.58557e-06					4.36528e-06	3.04481e-06	4.23792e-06	3.87197e-06	5.12179e-06	4.60779e-06
1677.74	3.47498e-06	3.44091e-06	3.47133e-06	1.66876e-06	4.60206e-06	3.81317e-06	3.39112e-06	4.25876e-06	3.28546e-06	2.41422e-06					3.96622e-06	3.19119e-06	3.74369e-06	3.68183e-06	5.08178e-06	4.8271e-06
1677.42	3.2037e-06	3.64582e-06	3.1149e-06	1.95578e-06	4.00482e-06	3.61023e-06	3.06491e-06	3.56028e-06	3.06607e-06	2.16756e-06					3.57538e-06	3.35e-06	3.29046e-06	3.51919e-06	4.95429e-06	4.91246e-06
1677.1	2.907e-06	3.70502e-06	2.69307e-06	2.16012e-06	3.39347e-06	3.33108e-06	2.71607e-06	2.82792e-06	2.7084e-06	1.83823e-06					3.16962e-06	3.43807e-06	2.84656e-06	3.32774e-06	4.72035e-06	4.83359e-06
1676.78	2.54325e-06	3.56422e-06	2.20624e-06	2.24194e-06	2.75808e-06	2.93712e-06	2.31948e-06	2.0796e-06	2.21277e-06	1.42863e-06					2.71989e-06	3.37892e-06	2.37464e-06	3.04975e-06	4.36633e-06	4.57378e-06
1676.45	2.07572e-06	3.19152e-06	1.65929e-06	2.16827e-06	2.08226e-06	2.39856e-06	1.84998e-06	1.32861e-06	1.59671e-06	9.49953e-07					2.19897e-06	3.11507e-06	1.83953e-06	2.6354e-06	3.88736e-06	4.13173e-06
1676.13	1.48231e-06	2.58352e-06	1.05956e-06	1.91999e-06	1.351e-06	1.70157e-06	1.28911e-06	5.84158e-07	8.90439e-07	4.19168e-07					1.58766e-06	2.61989e-06	1.21768e-06	2.05706e-06	3.28552e-06	3.52231e-06
1675.81	7.68818e-07	1.77294e-06	4.17582e-07	1.50966e-06	5.6013e-07	8.62112e-07	6.37818e-07	-1.45948e-07	1.31429e-07	-1.43991e-07					8.79951e-07	1.90147e-06	5.03696e-07	1.31254e-06	2.5731e-06	2.77212e-06
1675.49	-5.50972e-08	7.98133e-07	-2.55273e-07	9.48188e-07	-2.92206e-07	-9.87347e-08	-1.01147e-07	-8.55973e-07	-6.43235e-07	-7.20804e-07					8.32324e-08	9.94873e-07	-2.9444e-07	4.23217e-07	1.76771e-06	1.91657e-06
1675.17	-9.64383e-07	-2.88904e-07	-9.46835e-07	2.64839e-07	-1.19656e-06	-1.14333e-06	-9.10539e-07	-1.53962e-06	-1.40088e-06	-1.29425e-06					-7.83907e-07	-4.54966e-08	-1.15299e-06	-5.71282e-07	8.92651e-07	9.93685e-07
1674.85	-1.93287e-06	-1.44102e-06	-1.6448e-06	-5.13854e-07	-2.13742e-06	-2.23332e-06	-1.7702e-06	-2.19065e-06	-2.11676e-06	-1.85244e-06					-1.69653e-06	-1.16136e-06	-2.04514e-06	-1.62528e-06	-2.55059e-08	4.20659e-08
1674.53	-2.93201e-06	-2.6139e-06	-2.33609e-06	-1.35892e-06	-3.0928e-06	-3.32729e-06	-2.65438e-06	-2.80071e-06	-2.77194e-06	-2.38544e-06					-2.62712e-06	-2.29848e-06	-2.94116e-06	-2.69426e-06	-9.57938e-07	-9.06575e-07
1674.21	-3.93547e-06	-3.76988e-06	-3.00691e-06	-2.2439e-06	-4.03683e-06	-4.38678e-06	-3.53458e-06	-3.36112e-06	-3.35365e-06	-2.88548e-06					-3.54856e-06	-3.41492e-06	-3.81645e-06	-3.74062e-06	-1.87509e-06	-1.82594e-06
1673.88	-4.92185e-06	-4.88246e-06	-3.64258e-06	-3.14969e-06	-4.94443e-06	-5.38267e-06	-4.3863e-06	-3.862e-06	-3.85165e-06	-3.34451e-06					-4.43661e-06	-4.47859e-06	-4.64941e-06	-4.73618e-06	-2.74833e-06	-2.69688e-06
1673.56	-5.87082e-06	-5.92794e-06	-4.22899e-06	-4.05342e-06	-5.78979e-06	-6.28969e-06	-5.18491e-06	-4.2932e-06	-4.25863e-06	-3.75617e-06					-5.27068e-06	-5.46948e-06	-5.42457e-06	-5.66095e-06	-3.55229e-06	-3.50705e-06
1673.24	-6.75851e-06	-6.88385e-06	-4.75091e-06	-4.92557e-06	-6.54868e-06	-7.08584e-06	-5.90637e-06	-4.6436e-06	-4.56699e-06	-4.11218e-06					-6.03149e-06	-6.37193e-06	-6.12861e-06	-6.4995e-06	-4.26645e-06	-4.24713e-06
1672.92	-7.5571e-06	-7.72426e-06	-5.19612e-06	-5.72599e-06	-7.19781e-06	-7.74959e-06	-6.5253e-06	-4.90424e-06	-4.77186e-06	-4.40556e-06					-6.70223e-06	-7.17091e-06	-6.74935e-06	-7.23763e-06	-4.87677e-06	-4.90894e-06
1672.6	-8.22817e-06	-8.41265e-06	-5.5547e-06	-6.39928e-06	-7.71361e-06	-8.25398e-06	-7.01202e-06	-5.06683e-06	-4.86859e-06	-4.62903e-06					-7.26724e-06	-7.84968e-06	-7.27476e-06	-7.85961e-06	-5.37703e-06	-5.4821e-06
1672.28	-8.72943e-06	-8.90817e-06	-5.82154e-06	-6.88658e-06	-8.0749e-06	-8.57019e-06	-7.33748e-06	-5.1278e-06	-4.85519e-06	-4.77669e-06					-7.71304e-06	-8.38622e-06	-7.6925e-06	-8.34845e-06	-5.76886e-06	-5.95398e-06
1671.96	-9.02483e-06	-9.17444e-06	-5.99449e-06	-7.14064e-06	-8.26739e-06	-8.67575e-06	-7.48053e-06	-5.08733e-06	-4.73262e-06	-4.84431e-06					-8.02978e-06	-8.7593e-06	-7.99234e-06	-8.68823e-06	-6.05938e-06	-6.30835e-06
1671.63	-9.08851e-06	-9.18708e-06	-6.07561e-06	-7.13209e-06	-8.28341e-06	-8.55688e-06	-7.43117e-06	-4.9498e-06	-4.50638e-06	-4.83022e-06					-8.20982e-06	-8.94665e-06	-8.1632e-06	-8.86452e-06	-6.25899e-06	-6.53098e-06
1671.31	-8.9125e-06	-8.94153e-06	-6.06842e-06	-6.86011e-06	-8.12422e-06	-8.21516e-06	-7.19263e-06	-4.72245e-06	-4.18645e-06	-4.73539e-06					-8.24902e-06	-8.93326e-06	-8.1986e-06	-8.86841e-06	-6.37686e-06	-6.61253e-06
1670.99	-8.51209e-06	-8.45846e-06	-5.9782e-06	-6.35621e-06	-7.80086e-06	-7.67156e-06	-6.78609e-06	-4.4155e-06	-3.78859e-06	-4.56413e-06					-8.14715e-06	-8.7139e-06	-8.09526e-06	-8.69721e-06	-6.41965e-06	-6.55203e-06
1670.67	-7.91242e-06	-7.77303e-06	-5.80871e-06	-5.66812e-06	-7.32689e-06	-6.95622e-06	-6.23955e-06	-4.03676e-06	-3.33179e-06	-4.32266e-06					-7.90691e-06	-8.2966e-06	-7.85268e-06	-8.35699e-06	-6.38883e-06	-6.35814e-06
1670.35	-7.14971e-06	-6.93291e-06	-5.56399e-06	-4.85294e-06	-6.719e-06	-6.108e-06	-5.58477e-06	-3.5946e-06	-2.83879e-06	-4.01996e-06					-7.53208e-06	-7.7006e-06	-7.47386e-06	-7.85879e-06	-6.28347e-06	-6.05077e-06
1670.03	-6.26585e-06	-5.99237e-06	-5.24854e-06	-3.97239e-06	-5.99632e-06	-5.16999e-06	-4.85537e-06	-3.09566e-06	-2.33426e-06	-3.66716e-06					-7.02758e-06	-6.95389e-06	-6.96319e-06	-7.21773e-06	-6.09924e-06	-5.65785e-06
1669.71	-5.29795e-06	-4.99829e-06	-4.86766e-06	-3.07354e-06	-5.17625e-06	-4.17925e-06	-4.07714e-06	-2.54665e-06	-1.84325e-06	-3.27701e-06					-6.40289e-06	-6.09443e-06	-6.33108e-06	-6.45678e-06	-5.83462e-06	-5.20958e-06
1669.38	-4.2843e-06	-3.99747e-06	-4.43113e-06	-2.1989e-06	-4.27971e-06	-3.17426e-06	-3.27459e-06	-1.95686e-06	-1.39108e-06	-2.86641e-06					-5.66936e-06	-5.16086e-06	-5.59001e-06	-5.59977e-06	-5.49015e-06	-4.73596e-06
1669.06	-3.26963e-06	-3.04014e-06	-3.95294e-06	-1.39578e-06	-3.33583e-06	-2.19746e-06	-2.47761e-06	-1.34025e-06	-1.00315e-06	-2.45458e-06					-4.84401e-06	-4.19172e-06	-4.75697e-06	-4.6741e-06	-5.07348e-06	-4.2608e-06
1668.74	-2.303e-06	-2.17807e-06	-3.45034e-06	-7.1632e-07	-2.3803e-06	-1.29556e-06	-1.72049e-06	-7.14823e-07	-7.00089e-07	-2.06142e-06					-3.94958e-06	-3.2259e-06	-3.85588e-06	-3.71073e-06	-4.59782e-06	-3.80051e-06
1668.42	-1.43e-06	-1.45648e-06	-2.94125e-06	-2.07889e-07	-1.45201e-06	-5.13104e-07	-1.03731e-06	-1.01725e-07	-4.9673e-07	-1.70411e-06					-3.01329e-06	-2.29966e-06	-2.91736e-06	-2.74383e-06	-4.08018e-06	-3.36356e-06
1668.1	-6.93561e-07	-9.13577e-07	-2.44251e-06	8.50068e-08	-5.92464e-07	1.07278e-07	-4.6242e-07	4.74487e-07	-3.99039e-07	-1.39549e-06					-2.06598e-06	-1.4465e-06	-1.97814e-06	-1.80901e-06	-3.53906e-06	-2.9491e-06
1667.78	-1.2171e-07	-5.65784e-07	-1.9675e-06	1.39831e-07	1.62973e-07	5.3871e-07	-2.03399e-08	9.88766e-07	-4.0239e-07	-1.14055e-06					-1.1413e-06	-6.94779e-07	-1.07788e-06	-9.3979e-07	-2.99323e-06	-2.55063e-06
1667.46	2.79277e-07	-4.00432e-07	-1.5256e-06	-3.18942e-08	7.8943e-07	7.7529e-07	2.79935e-07	1.41666e-06	-4.93215e-07	-9.36328e-07					-2.69284e-07	-6.39884e-08	-2.54695e-07	-1.65e-07	-2.45623e-06	-2.15901e-06
1667.13	5.2159e-07	-3.79498e-07	-1.12541e-06	-3.88092e-07	1.27317e-06	8.31421e-07	4.4487e-07	1.73338e-06	-6.52377e-07	-7.75919e-07					5.23664e-07	4.39847e-07	4.59395e-07	4.98345e-07	-1.93834e-06	-1.76464e-06
1666.81	6.29539e-07	-4.51372e-07	-7.7458e-07	-8.67369e-07	1.60874e-06	7.3624e-07	4.89998e-07	1.91621e-06	-8.59694e-07	-6.50634e-07					1.21776e-06	8.23479e-07	1.04254e-06	1.04409e-06	-1.44577e-06	-1.36118e-06
1666.49	6.40872e-07	-5.49424e-07	-4.81865e-07	-1.38366e-06	1.80479e-06	5.35612e-07	4.44632e-07	1.9481e-06	-1.09943e-06	-5.54395e-07					1.80127e-06	1.10908e-06	1.48874e-06	1.48004e-06	-9.81807e-07	-9.4681e-07
1666.17	5.86446e-07	-6.25647e-07	-2.55248e-07	-1.86833e-06	1.87071e-06	2.68867e-07	3.32677e-07	1.81876e-06	-1.36144e-06	-4.86572e-07					2.27204e-06	1.32915e-06	1.80532e-06	1.82536e-06	-5.4625e-07	-5.26974e-07
1665.85	4.98349e-07	-6.41729e-07	-1.01256e-07	-2.25699e-06	1.82465e-06	-2.2982e-08	1.81804e-07	1.5293e-06	-1.6413e-06	-4.51335e-07					2.63547e-06	1.5186e-06	2.01257e-06	2.10569e-06	-1.39742e-07	-1.12554e-07
1665.53	4.07916e-07	-5.76564e-07	-2.1726e-08	-2.5042e-06	1.68892e-06	-3.05472e-07	1.80171e-08	1.09286e-06	-1.93734e-06	-4.54562e-07					2.90255e-06	1.7091e-06	2.13642e-06	2.34602e-06	2.38553e-07	2.84355e-07
1665.21	3.41297e-07	-4.24047e-07	-1.31367e-08	-2.58699e-06	1.48813e-06	-5.52375e-07	-1.35409e-07	5.33615e-07	-2.24702e-06	-5.033e-07					3.08908e-06	1.92437e-06	2.20734e-06	2.56967e-06	5.88458e-07	6.48905e-07
1664.88	3.27638e-07	-1.79346e-07	-6.72189e-08	-2.48914e-06	1.25212e-06	-7.37382e-07	-2.51581e-07	-1.16786e-07	-2.56566e-06	-6.01136e-07					3.20895e-06	2.17152e-06	2.24857e-06	2.78703e-06	9.07952e-07	9.66148e-07
1664.56	3.86659e-07	1.54935e-07	-1.73415e-07	-2.21141e-06	1.00813e-06	-8.44148e-07	-3.10816e-07	-8.25185e-07	-2.88605e-06	-7.49678e-07					3.27509e-06	2.44431e-06	2.27822e-06	2.9994e-06	1.19124e-06	1.22289e-06
1664.24	5.24053e-07	5.67356e-07	-3.20695e-07	-1.77088e-06	7.7663e-07	-8.67622e-07	-3.03638e-07	-1.55961e-06	-3.19847e-06	-9.46369e-07					3.29517e-06	2.72467e-06	2.30573e-06	3.19837e-06	1.4299e-06	1.40554e-06
1663.92	7.28978e-07	1.03925e-06	-5.00808e-07	-1.19942e-06	5.69261e-07	-8.14714e-07	-2.33131e-07	-2.29368e-06	-3.49311e-06	-1.18537e-06					3.27176e-06	2.98504e-06	2.33075e-06	3.36726e-06	1.61027e-06	1.50283e-06
1663.6	9.72481e-07	1.53997e-06	-7.07772e-07	-5.41722e-07	3.87138e-07	-7.05033e-07	-1.16837e-07	-3.00669e-06	-3.76054e-06	-1.45934e-06					3.20186e-06	3.19464e-06	2.34599e-06	3.48516e-06	1.71554e-06	1.50428e-06
1663.28	1.21072e-06	2.02648e-06	-9.38777e-07	1.43471e-07	2.20337e-07	-5.69726e-07	1.43118e-08	-3.68117e-06	-3.99206e-06	-1.75721e-06					3.07807e-06	3.3216e-06	2.3382e-06	3.53012e-06	1.7276e-06	1.40011e-06
1662.96	1.39929e-06	2.45429e-06	-1.19161e-06	8.03147e-07	5.45197e-08	-4.3969e-07	1.27786e-07	-4.30248e-06	-4.18004e-06	-2.06614e-06					2.89105e-06	3.34147e-06	2.28915e-06	3.48113e-06	1.62887e-06	1.18489e-06
1662.63	1.50107e-06	2.78432e-06	-1.46427e-06	1.39568e-06	-1.2587e-07	-3.40626e-07	1.96535e-07	-4.8561e-06	-4.31728e-06	-2.37035e-06					2.63126e-06	3.23836e-06	2.18137e-06	3.32324e-06	1.4066e-06	8.58298e-07
1662.31	1.49132e-06	2.98452e-06	-1.75369e-06	1.88789e-06	-3.33989e-07	-2.91003e-07	2.01055e-07	-5.3297e-06	-4.39902e-06	-2.65517e-06					2.2909e-06	3.00647e-06	1.99787e-06	3.04844e-06	1.05552e-06	4.25813e-07
1661.99	1.36461e-06	3.03914e-06	-2.05507e-06	2.26473e-06	-5.75741e-07	-2.96891e-07	1.36795e-07	-5.71155e-06	-4.42541e-06	-2.90675e-06					1.86852e-06	2.65465e-06	1.72906e-06	2.65953e-06	5.79763e-07	-1.01019e-07
1661.67	1.13227e-06	2.94246e-06	-2.36229e-06	2.52607e-06	-8.48376e-07	-3.5482e-07	1.31367e-08	-5.99329e-06	-4.40462e-06	-3.1185e-06					1.36642e-06	2.19812e-06	1.36978e-06	2.16574e-06	-7.9599e-09	-7.06331e-07
1661.35	8.02393e-07	2.67991e-06	-2.66638e-06	2.66315e-06	-1.14774e-06	-4.68859e-07	-1.63076e-07	-6.16943e-06	-4.35561e-06	-3.29177e-06					7.91529e-07	1.65741e-06	9.21886e-07	1.58294e-06	-6.84726e-07	-1.37364e-06
1661.03	3.7529e-07	2.22327e-06	-2.95728e-06	2.65587e-06	-1.47042e-06	-6.53708e-07	-3.91152e-07	-6.23848e-06	-4.30726e-06	-3.43776e-06					1.5462e-07	1.04683e-06	3.89929e-07	9.25871e-07	-1.4226e-06	-2.08618e-06
1660.71	-1.64864e-07	1.52436e-06	-3.22391e-06	2.45784e-06	-1.8193e-06	-9.41148e-07	-6.8663e-07	-6.20394e-06	-4.29347e-06	-3.57501e-06					-5.32874e-07	3.68981e-07	-2.18616e-07	2.04393e-07	-2.18923e-06	-2.83094e-06
1660.38	-8.32302e-07	5.39732e-07	-3.45384e-06	2.01835e-06	-2.19649e-06	-1.36051e-06	-1.06736e-06	-6.07265e-06	-4.34526e-06	-3.72349e-06					-1.26413e-06	-3.87826e-07	-9.01187e-07	-5.8344e-07	-2.95185e-06	-3.5959e-06
1660.06	-1.63401e-06	-7.56296e-07	-3.63584e-06	1.28497e-06	-2.60593e-06	-1.93383e-06	-1.5532e-06	-5.85635e-06	-4.48259e-06	-3.89937e-06					-2.03384e-06	-1.24717e-06	-1.65746e-06	-1.44671e-06	-3.67879e-06	-4.36797e-06
1659.74	-2.56152e-06	-2.35419e-06	-3.75956e-06	2.27185e-07	-3.04942e-06	-2.66315e-06	-2.15439e-06	-5.57028e-06	-4.70671e-06	-4.10828e-06					-2.84122e-06	-2.23512e-06	-2.49103e-06	-2.40237e-06	-4.34223e-06	-5.13089e-06
1659.42	-3.57777e-06	-4.19025e-06	-3.81651e-06	-1.13162e-06	-3.51955e-06	-3.51761e-06	-2.85772e-06	-5.22879e-06	-4.99608e-06	-4.34188e-06					-3.68558e-06	-3.37028e-06	-3.40322e-06	-3.46265e-06	-4.91685e-06	-5.86199e-06
1659.1	-4.64294e-06	-6.17377e-06	-3.8009e-06	-2.74208e-06	-4.01192e-06	-4.45538e-06	-3.64422e-06	-4.84833e-06	-5.30926e-06	-4.57858e-06					-4.56226e-06	-4.6516e-06	-4.39004e-06	-4.62932e-06	-5.38289e-06	-6.53076e-06
1658.78	-5.70015e-06	-8.1782e-06	-3.7087e-06	-4.50141e-06	-4.51434e-06	-5.41467e-06	-4.47601e-06	-4.44156e-06	-5.58922e-06	-4.7847e-06					-5.45782e-06	-6.04795e-06	-5.43312e-06	-5.88138e-06	-5.72464e-06	-7.09975e-06
1658.46	-6.69072e-06	-1.00605e-05	-3.53804e-06	-6.27556e-06	-5.01009e-06	-6.32382e-06	-5.30449e-06	-4.01847e-06	-5.77196e-06	-4.92042e-06					-6.34609e-06	-7.49704e-06	-6.49895e-06	-7.17288e-06	-5.93221e-06	-7.52726e-06
1658.13	-7.55983e-06	-1.16824e-05	-3.28964e-06	-7.92461e-06	-5.47967e-06	-7.11527e-06	-6.07967e-06	-3.58528e-06	-5.79548e-06	-4.94464e-06					-7.18686e-06	-8.90962e-06	-7.53723e-06	-8.43415e-06	-6.00108e-06	-7.773e-06
1657.81	-8.25623e-06	-1.2919e-05	-2.96612e-06	-9.31395e-06	-5.89777e-06	-7.72405e-06	-6.74984e-06	-3.14386e-06	-5.60973e-06	-4.82164e-06					-7.92854e-06	-1.01781e-05	-8.48244e-06	-9.57686e-06	-5.93298e-06	-7.80087e-06
1657.49	-8.73506e-06	-1.36706e-05	-2.57088e-06	-1.03326e-05	-6.23367e-06	-8.09473e-06	-7.26618e-06	-2.69109e-06	-5.18049e-06	-4.52514e-06					-8.51193e-06	-1.11913e-05	-9.26153e-06	-1.0506e-05	-5.73246e-06	-7.58441e-06
1657.17	-8.96553e-06	-1.38789e-05	-2.10825e-06	-1.09129e-05	-6.4566e-06	-8.192e-06	-7.59209e-06	-2.21934e-06	-4.49455e-06	-4.04146e-06					-8.87603e-06	-1.18437e-05	-9.79864e-06	-1.1128e-05	-5.40645e-06	-7.11118e-06
1656.85	-8.92527e-06	-1.35208e-05	-1.5819e-06	-1.10231e-05	-6.53384e-06	-7.99425e-06	-7.69551e-06	-1.71629e-06	-3.55775e-06	-3.36892e-06					-8.96618e-06	-1.2052e-05	-1.00271e-05	-1.1366e-05	-4.96164e-06	-6.38352e-06
1656.53	-8.60552e-06	-1.26131e-05	-9.95635e-07	-1.06706e-05	-6.43669e-06	-7.4994e-06	-7.55663e-06	-1.16675e-06	-2.39254e-06	-2.51818e-06					-8.7395e-06	-1.17604e-05	-9.89218e-06	-1.11655e-05	-4.4046e-06	-5.41931e-06
1656.21	-7.9978e-06	-1.11914e-05	-3.53619e-07	-9.87379e-06	-6.13672e-06	-6.71065e-06	-7.15496e-06	-5.53613e-07	-1.03467e-06	-1.50962e-06					-8.17187e-06	-1.09473e-05	-9.3626e-06	-1.05021e-05	-3.73924e-06	-4.2505e-06
1655.88	-7.09976e-06	-9.3102e-06	3.39813e-07	-8.66067e-06	-5.61241e-06	-5.63948e-06	-6.47646e-06	1.39316e-07	4.73137e-07	-3.69309e-07					-7.25716e-06	-9.6208e-06	-8.42645e-06	-9.37709e-06	-2.97172e-06	-2.92135e-06
1655.56	-5.91222e-06	-7.03074e-06	1.07692e-06	-7.05705e-06	-4.84941e-06	-4.30054e-06	-5.5097e-06	9.21475e-07	2.08168e-06	8.6987e-07					-6.00872e-06	-7.81818e-06	-7.09572e-06	-7.81683e-06	-2.10956e-06	-1.48388e-06
1655.24	-4.44129e-06	-4.41722e-06	1.84611e-06	-5.0858e-06	-3.84336e-06	-2.71075e-06	-4.25064e-06	1.79453e-06	3.73897e-06	2.17083e-06					-4.45772e-06	-5.59929e-06	-5.40253e-06	-5.86751e-06	-1.16611e-06	5.17321e-09
1654.92	-2.7118e-06	-1.54868e-06	2.63002e-06	-2.79149e-06	-2.60746e-06	-9.01913e-07	-2.71546e-06	2.74559e-06	5.38856e-06	3.49084e-06					-2.64904e-06	-3.03809e-06	-3.39526e-06	-3.58892e-06	-1.60606e-07	1.48945e-06
1654.6	-7.74535e-07	1.47766e-06	3.40852e-06	-2.46106e-07	-1.17267e-06	1.07609e-06	-9.44023e-07	3.75089e-06	6.97192e-06	4.78375e-06					-6.38574e-07	-2.22786e-07	-1.13711e-06	-1.05129e-06	8.82199e-07	2.91678e-06
1654.28	1.29829e-06	4.54544e-06	4.1593e-06	2.44685e-06	4.15163e-07	3.155e-06	1.00036e-06	4.77671e-06	8.4286e-06	6e-06					1.51062e-06	2.75039e-06	1.298e-06	1.66686e-06	1.93335e-06	4.24119e-06
1653.96	3.4139e-06	7.52052e-06	4.86152e-06	5.15407e-06	2.09751e-06	5.24735e-06	3.03456e-06	5.78665e-06	9.70059e-06	7.09194e-06					3.73093e-06	5.77548e-06	3.82755e-06	4.47771e-06	2.96332e-06	5.42635e-06
1653.64	5.46879e-06	1.02596e-05	5.49807e-06	7.72378e-06	3.80977e-06	7.2565e-06	5.06295e-06	6.74566e-06	1.07359e-05	8.01649e-06					5.95105e-06	8.73957e-06	6.36127e-06	7.28635e-06	3.94448e-06	6.44643e-06
1653.31	7.36825e-06	1.26313e-05	6.05872e-06	1.00127e-05	5.49039e-06	9.09039e-06	6.99412e-06	7.62717e-06	1.14953e-05	8.74127e-06					8.09942e-06	1.15231e-05	8.80531e-06	9.99012e-06	4.85339e-06	7.287e-06
1652.99	9.03954e-06	1.45342e-05	6.53798e-06	1.19116e-05	7.08652e-06	1.06758e-05	8.7525e-06	8.41362e-06	1.19556e-05	9.24779e-06					1.01062e-05	1.40095e-05	1.10663e-05	1.24845e-05	5.67196e-06	7.94183e-06
1652.67	1.04348e-05	1.59032e-05	6.93556e-06	1.33476e-05	8.55362e-06	1.19607e-05	1.02799e-05	9.09704e-06	1.21119e-05	9.53229e-06					1.19048e-05	1.60911e-05	1.30565e-05	1.467e-05	6.38886e-06	8.41613e-06
1652.35	1.15384e-05	1.67235e-05	7.25542e-06	1.43047e-05	9.86016e-06	1.29245e-05	1.15459e-05	9.67607e-06	1.19785e-05	9.60668e-06					1.3435e-05	1.76797e-05	1.46997e-05	1.64589e-05	6.99687e-06	8.72288e-06
1652.03	1.23482e-05	1.70087e-05	7.50045e-06	1.47886e-05	1.09773e-05	1.35593e-05	1.25294e-05	1.01513e-05	1.15846e-05	9.49152e-06					1.46466e-05	1.8718e-05	1.59383e-05	1.77852e-05	7.49656e-06	8.88297e-06
1651.71	1.28757e-05	1.68031e-05	7.67416e-06	1.483e-05	1.18819e-05	1.38732e-05	1.32223e-05	1.05244e-05	1.09723e-05	9.21584e-06					1.5504e-05	1.91841e-05	1.67405e-05	1.86119e-05	7.89361e-06	8.92361e-06
1651.39	1.31419e-05	1.61725e-05	7.78102e-06	1.44715e-05	1.25577e-05	1.38846e-05	1.36266e-05	1.07984e-05	1.01944e-05	8.81335e-06					1.59885e-05	1.90919e-05	1.70991e-05	1.89314e-05	8.19938e-06	8.87793e-06
1651.06	1.31734e-05	1.51969e-05	7.82561e-06	1.37625e-05	1.29971e-05	1.36201e-05	1.37535e-05	1.09778e-05	9.30942e-06	8.31884e-06					1.61022e-05	1.84906e-05	1.70344e-05	1.87675e-05	8.43313e-06	8.7836e-06
1650.74	1.2999e-05	1.39616e-05	7.81526e-06	1.27509e-05	1.32017e-05	1.3112e-05	1.362e-05	1.10714e-05	8.38039e-06	7.76823e-06					1.5867e-05	1.74541e-05	1.65885e-05	1.81698e-05	8.61977e-06	8.68084e-06
1650.42	1.26564e-05	1.25625e-05	7.76113e-06	1.14984e-05	1.31884e-05	1.24064e-05	1.32575e-05	1.10937e-05	7.47254e-06	7.19911e-06					1.53238e-05	1.60736e-05	1.58221e-05	1.72081e-05	8.78738e-06	8.61001e-06
1650.1	1.21918e-05	1.11019e-05	7.6775e-06	1.00818e-05	1.29883e-05	1.15605e-05	1.27092e-05	1.10654e-05	6.6494e-06	6.64953e-06					1.45304e-05	1.44512e-05	1.48078e-05	1.59661e-05	8.96776e-06	8.60789e-06
1649.78	1.16528e-05	9.6818e-06	7.57982e-06	8.5868e-06	1.26414e-05	1.06387e-05	1.20262e-05	1.10112e-05	5.96974e-06	6.15687e-06					1.35557e-05	1.26909e-05	1.36236e-05	1.45357e-05	9.18668e-06	8.70527e-06
1649.46	1.10906e-05	8.40367e-06	7.48426e-06	7.11236e-06	1.21957e-05	9.71276e-06	1.12671e-05	1.09593e-05	5.48377e-06	5.75683e-06					1.24743e-05	1.0899e-05	1.23507e-05	1.30126e-05	9.46334e-06	8.92509e-06
1649.14	1.05577e-05	7.36351e-06	7.40431e-06	5.7668e-06	1.17043e-05	8.85711e-06	1.04968e-05	1.09383e-05	5.22801e-06	5.47856e-06					1.13604e-05	9.17502e-06	1.10664e-05	1.1488e-05	9.80714e-06	9.27916e-06
1648.81	1.00986e-05	6.63767e-06	7.35072e-06	4.64873e-06	1.12174e-05	8.13663e-06	9.77608e-06	1.0975e-05	5.22373e-06	5.34329e-06					1.02839e-05	7.61358e-06	9.8443e-06	1.00484e-05	1.02174e-05	9.76642e-06
1648.49	9.75779e-06	6.28672e-06	7.32995e-06	3.85276e-06	1.0785e-05	7.61166e-06	9.166e-06	1.10929e-05	5.47406e-06	5.36073e-06					9.30462e-06	6.29715e-06	8.75134e-06	8.7703e-06	1.06819e-05	1.0377e-05
1648.17	9.57083e-06	6.34187e-06	7.34441e-06	3.44845e-06	1.04495e-05	7.32468e-06	8.71806e-06	1.13092e-05	5.96349e-06	5.52848e-06					8.47147e-06	5.29476e-06	7.84344e-06	7.71679e-06	1.11815e-05	1.10905e-05
1647.85	9.56227e-06	6.80271e-06	7.39284e-06	3.47512e-06	1.02459e-05	7.2994e-06	8.47174e-06	1.16315e-05	6.65674e-06	5.82968e-06					7.81998e-06	4.6567e-06	7.16454e-06	6.93644e-06	1.16928e-05	1.18753e-05
1647.53	9.74366e-06	7.6342e-06	7.46954e-06	3.93408e-06	1.01977e-05	7.53689e-06	8.44939e-06	1.20558e-05	7.49782e-06	6.23324e-06					7.36992e-06	4.40617e-06	6.74069e-06	6.45796e-06	1.21914e-05	1.26926e-05
1647.21	1.01032e-05	8.75736e-06	7.56392e-06	4.77562e-06	1.03112e-05	8.00668e-06	8.6459e-06	1.2563e-05	8.4103e-06	6.69396e-06					7.12686e-06	4.53653e-06	6.57774e-06	6.28773e-06	1.26514e-05	1.34933e-05
1646.89	1.06049e-05	1.00555e-05	7.65976e-06	5.90369e-06	1.05736e-05	8.64981e-06	9.02876e-06	1.31188e-05	9.30208e-06	7.15501e-06					7.07746e-06	5.00625e-06	6.65665e-06	6.40613e-06	1.30481e-05	1.42197e-05
1646.56	1.11859e-05	1.13804e-05	7.73568e-06	7.18176e-06	1.09502e-05	9.37998e-06	9.53583e-06	1.36744e-05	1.0071e-05	7.5529e-06					7.18688e-06	5.73075e-06	6.92957e-06	6.75853e-06	1.33545e-05	1.48093e-05
1646.24	1.17499e-05	1.25554e-05	7.76605e-06	8.43356e-06	1.1379e-05	1.00812e-05	1.00712e-05	1.41668e-05	1.06148e-05	7.82183e-06					7.397e-06	6.58885e-06	7.32024e-06	7.25609e-06	1.35434e-05	1.51978e-05
1645.92	1.21859e-05	1.34047e-05	7.72257e-06	9.4783e-06	1.17782e-05	1.06282e-05	1.05202e-05	1.45245e-05	1.08442e-05	7.90404e-06					7.62561e-06	7.42737e-06	7.72699e-06	7.77673e-06	1.35853e-05	1.53257e-05
1645.6	1.23777e-05	1.37754e-05	7.57664e-06	1.01533e-05	1.20509e-05	1.0901e-05	1.07633e-05	1.4669e-05	1.06938e-05	7.75552e-06					7.77174e-06	8.07953e-06	8.0294e-06	8.17657e-06	1.34497e-05	1.51479e-05
1645.28	1.22316e-05	1.35743e-05	7.3004e-06	1.03541e-05	1.21022e-05	1.08114e-05	1.06998e-05	1.45219e-05	1.01301e-05	7.35237e-06					7.72348e-06	8.38573e-06	8.10615e-06	8.30635e-06	1.31077e-05	1.46378e-05
1644.96	1.1682e-05	1.27697e-05	6.8689e-06	1.00315e-05	1.18441e-05	1.03062e-05	1.0253e-05	1.40069e-05	9.15214e-06	6.69043e-06					7.37461e-06	8.21829e-06	7.84772e-06	8.03556e-06	1.25345e-05	1.37909e-05
1644.64	1.07056e-05	1.1402e-05	6.26007e-06	9.20866e-06	1.12123e-05	9.37998e-06	9.38694e-06	1.30587e-05	7.78537e-06	5.78249e-06					6.63893e-06	7.50164e-06	7.1744e-06	7.2716e-06	1.17123e-05	1.26222e-05
1644.31	9.31185e-06	9.55611e-06	5.45686e-06	7.9574e-06	1.01682e-05	8.06088e-06	8.10081e-06	1.16295e-05	6.0709e-06	4.64987e-06					5.46212e-06	6.21809e-06	6.04308e-06	5.97284e-06	1.06331e-05	1.11603e-05
1643.99	7.52773e-06	7.32808e-06	4.45126e-06	6.37287e-06	8.69989e-06	6.39053e-06	6.41877e-06	9.69764e-06	4.05414e-06	3.31755e-06					3.83316e-06	4.40848e-06	4.45484e-06	4.15468e-06	9.30067e-06	9.44226e-06
1643.67	5.38023e-06	4.79393e-06	3.24714e-06	4.53717e-06	6.81818e-06	4.40576e-06	4.3758e-06	7.27344e-06	1.77825e-06	1.809e-06					1.78258e-06	2.15285e-06	2.44725e-06	1.87726e-06	7.73175e-06	7.50604e-06
1643.35	2.89971e-06	2.00198e-06	1.86514e-06	2.5066e-06	4.55822e-06	2.13676e-06	2.01574e-06	4.40233e-06	-7.14885e-07	1.49503e-07					-6.24885e-07	-4.475e-07	8.76344e-08	-7.66884e-07	5.95634e-06	5.38868e-06
1643.03	1.30171e-07	-1.01292e-06	3.43945e-07	3.13999e-07	1.98096e-06	-3.83036e-07	-6.04534e-07	1.16239e-06	-3.38148e-06	-1.6299e-06					-3.30096e-06	-3.28898e-06	-2.54393e-06	-3.6744e-06	4.01666e-06	3.13152e-06
1642.71	-2.85531e-06	-4.20308e-06	-1.26282e-06	-2.01208e-06	-8.26853e-07	-3.10133e-06	-3.40675e-06	-2.34179e-06	-6.16755e-06	-3.48786e-06					-6.14111e-06	-6.27177e-06	-5.35452e-06	-6.73721e-06	1.96599e-06	7.81017e-07
1642.39	-5.9584e-06	-7.49971e-06	-2.892e-06	-4.44164e-06	-3.76052e-06	-5.94448e-06	-6.2971e-06	-5.98918e-06	-9.00505e-06	-5.37055e-06					-9.03979e-06	-9.30396e-06	-8.25118e-06	-9.85324e-06	-1.34158e-07	-1.60496e-06
1642.06	-9.05819e-06	-1.08011e-05	-4.47751e-06	-6.92236e-06	-6.7053e-06	-8.81507e-06	-9.16641e-06	-9.65192e-06	-1.18101e-05	-7.21381e-06					-1.18893e-05	-1.22923e-05	-1.11349e-05	-1.29208e-05	-2.215e-06	-3.95751e-06
1641.74	-1.20328e-05	-1.399e-05	-5.95762e-06	-9.38947e-06	-9.5501e-06	-1.16073e-05	-1.19082e-05	-1.32048e-05	-1.44871e-05	-8.94811e-06					-1.45836e-05	-1.51357e-05	-1.39029e-05	-1.58365e-05	-4.20542e-06	-6.19926e-06
1641.42	-1.47642e-05	-1.69397e-05	-7.27888e-06	-1.17604e-05	-1.21936e-05	-1.42134e-05	-1.44213e-05	-1.65314e-05	-1.69349e-05	-1.05037e-05					-1.70192e-05	-1.77202e-05	-1.64465e-05	-1.84896e-05	-6.03058e-06	-8.24939e-06
1641.1	-1.71458e-05	-1.95202e-05	-8.39827e-06	-1.3935e-05	-1.45441e-05	-1.65237e-05	-1.66114e-05	-1.95284e-05	-1.90549e-05	-1.18159e-05					-1.90944e-05	-1.99255e-05	-1.86571e-05	-2.0764e-05	-7.62061e-06	-1.00305e-05
1640.78	-1.9081e-05	-2.16091e-05	-9.28238e-06	-1.58034e-05	-1.65212e-05	-1.84344e-05	-1.83945e-05	-2.21066e-05	-2.07595e-05	-1.28295e-05					-2.07121e-05	-2.16292e-05	-2.0427e-05	-2.2544e-05	-8.911e-06	-1.14739e-05
1640.46	-2.04912e-05	-2.31047e-05	-9.9055e-06	-1.72639e-05	-1.80569e-05	-1.98549e-05	-1.96997e-05	-2.41925e-05	-2.19785e-05	-1.35e-05					-2.17832e-05	-2.27229e-05	-2.16596e-05	-2.37198e-05	-9.84782e-06	-1.25243e-05
1640.14	-2.13109e-05	-2.39242e-05	-1.02473e-05	-1.822e-05	-1.90919e-05	-2.0706e-05	-2.04644e-05	-2.57263e-05	-2.26608e-05	-1.37945e-05					-2.22317e-05	-2.31206e-05	-2.22742e-05	-2.42009e-05	-1.03905e-05	-1.31414e-05
1639.81	-2.14971e-05	-2.402e-05	-1.02925e-05	-1.86061e-05	-1.95833e-05	-2.09364e-05	-2.06467e-05	-2.66627e-05	-2.27794e-05	-1.36935e-05					-2.20049e-05	-2.27719e-05	-2.22172e-05	-2.39264e-05	-1.05153e-05	-1.32998e-05
1639.49	-2.10312e-05	-2.33775e-05	-1.00298e-05	-1.83879e-05	-1.95047e-05	-2.05228e-05	-2.02236e-05	-2.69695e-05	-2.23268e-05	-1.31896e-05					-2.10757e-05	-2.16659e-05	-2.14626e-05	-2.28717e-05	-1.02158e-05	-1.29896e-05
1639.17	-1.99222e-05	-2.20187e-05	-9.45331e-06	-1.75681e-05	-1.88506e-05	-1.94749e-05	-1.91968e-05	-2.66271e-05	-2.13137e-05	-1.22878e-05					-1.94477e-05	-1.98303e-05	-2.00159e-05	-2.10519e-05	-9.50235e-06	-1.2215e-05
1638.85	-1.81977e-05	-1.999e-05	-8.5625e-06	-1.61716e-05	-1.76339e-05	-1.78277e-05	-1.7587e-05	-2.56264e-05	-1.9763e-05	-1.10029e-05					-1.71564e-05	-1.7328e-05	-1.79138e-05	-1.85208e-05	-8.39767e-06	-1.09934e-05
1638.53	-1.5907e-05	-1.73591e-05	-7.3639e-06	-1.42458e-05	-1.58883e-05	-1.56395e-05	-1.54369e-05	-2.39712e-05	-1.77065e-05	-9.3581e-06					-1.42666e-05	-1.42485e-05	-1.52191e-05	-1.5363e-05	-6.93685e-06	-9.35565e-06
1638.21	-1.31143e-05	-1.42086e-05	-5.87446e-06	-1.18515e-05	-1.36655e-05	-1.29849e-05	-1.2807e-05	-2.16819e-05	-1.51846e-05	-7.38513e-06					-1.08664e-05	-1.0699e-05	-1.20197e-05	-1.16867e-05	-5.16485e-06	-7.34469e-06
1637.89	-9.89355e-06	-1.06272e-05	-4.12392e-06	-9.05383e-06	-1.1033e-05	-9.94715e-06	-9.77202e-06	-1.87974e-05	-1.22463e-05	-5.12365e-06					-7.06177e-06	-6.79481e-06	-8.41847e-06	-7.61381e-06	-3.13408e-06	-5.01723e-06
1637.56	-6.33064e-06	-6.70991e-06	-2.15596e-06	-5.92467e-06	-8.07119e-06	-6.61564e-06	-6.41812e-06	-1.53801e-05	-8.95266e-06	-2.6223e-06					-2.96895e-06	-2.65072e-06	-4.52892e-06	-3.26984e-06	-9.05929e-07	-2.44406e-06
1637.24	-2.52942e-06	-2.56727e-06	-2.80197e-08	-2.55718e-06	-4.87376e-06	-3.09065e-06	-2.84819e-06	-1.15152e-05	-5.37904e-06	5.98848e-08					1.29303e-06	1.62205e-06	-4.69538e-07	1.22224e-06	1.45035e-06	2.90487e-07
1636.92	1.39699e-06	1.68237e-06	2.19226e-06	9.45704e-07	-1.53876e-06	5.23627e-07	8.29963e-07	-7.30679e-06	-1.61604e-06	2.85354e-06					5.60539e-06	5.91728e-06	3.64163e-06	5.74519e-06	3.85743e-06	3.09019e-06
1636.6	5.32721e-06	5.91303e-06	4.43275e-06	4.46932e-06	1.83617e-06	4.12169e-06	4.50665e-06	-2.87109e-06	2.2334e-06	5.68182e-06					9.85334e-06	1.01328e-05	7.69278e-06	1.0188e-05	6.23373e-06	5.84863e-06
1636.28	9.1294e-06	9.9837e-06	6.62072e-06	7.87701e-06	5.15258e-06	7.59168e-06	8.06741e-06	1.66811e-06	6.05645e-06	8.46008e-06					1.39254e-05	1.41671e-05	1.1577e-05	1.44444e-05	8.49546e-06	8.45404e-06
1635.96	1.26769e-05	1.37584e-05	8.68732e-06	1.10373e-05	8.32061e-06	1.08308e-05	1.14064e-05	6.18747e-06	9.73692e-06	1.1101e-05					1.77146e-05	1.79132e-05	1.51936e-05	1.84075e-05	1.05588e-05	1.07947e-05
1635.64	1.58536e-05	1.7111e-05	1.05671e-05	1.38317e-05	1.12579e-05	1.37467e-05	1.4427e-05	1.05648e-05	1.31579e-05	1.35156e-05					2.11151e-05	2.12615e-05	1.84443e-05	2.19696e-05	1.23433e-05	1.27641e-05
1635.31	1.8551e-05	1.99267e-05	1.21969e-05	1.61549e-05	1.38862e-05	1.62571e-05	1.70385e-05	1.46781e-05	1.62056e-05	1.56152e-05					2.40244e-05	2.40984e-05	2.1234e-05	2.50212e-05	1.37715e-05	1.4267e-05
1634.99	2.06838e-05	2.2119e-05	1.35162e-05	1.794e-05	1.61362e-05	1.82996e-05	1.91667e-05	1.84066e-05	1.87735e-05	1.7317e-05					2.6345e-05	2.63147e-05	2.34731e-05	2.74569e-05	1.47703e-05	1.5224e-05
1634.67	2.21839e-05	2.36226e-05	1.44641e-05	1.91459e-05	1.79431e-05	1.98244e-05	2.07456e-05	2.16295e-05	2.07635e-05	1.85455e-05					2.79851e-05	2.78089e-05	2.50749e-05	2.91737e-05	1.5275e-05	1.55761e-05
1634.35	2.30039e-05	2.43969e-05	1.49844e-05	1.97571e-05	1.9248e-05	2.07949e-05	2.17217e-05	2.42286e-05	2.20926e-05	1.9238e-05					2.88643e-05	2.84958e-05	2.59629e-05	3.0082e-05	1.52297e-05	1.52879e-05
1634.03	2.31163e-05	2.44238e-05	1.5027e-05	1.97773e-05	1.99995e-05	2.11845e-05	2.2053e-05	2.60937e-05	2.26979e-05	1.93497e-05					2.89165e-05	2.83148e-05	2.60747e-05	3.01103e-05	1.45918e-05	1.43492e-05
1633.71	2.25104e-05	2.37029e-05	1.45534e-05	1.92192e-05	2.01544e-05	2.09742e-05	2.17089e-05	2.71264e-05	2.25401e-05	1.88542e-05					2.80943e-05	2.72347e-05	2.53685e-05	2.92121e-05	1.33389e-05	1.27745e-05
1633.39	2.11862e-05	2.22444e-05	1.35406e-05	1.80924e-05	1.96776e-05	2.01482e-05	2.06662e-05	2.72481e-05	2.16079e-05	1.77473e-05					2.6372e-05	2.52564e-05	2.38262e-05	2.73711e-05	1.14711e-05	1.06034e-05
1633.07	1.9158e-05	2.00749e-05	1.19846e-05	1.64122e-05	1.85487e-05	1.87019e-05	1.89188e-05	2.64059e-05	1.99187e-05	1.60457e-05					2.375e-05	2.24142e-05	2.1458e-05	2.46041e-05	9.01566e-06	7.89714e-06
1632.74	1.64463e-05	1.7228e-05	9.90212e-06	1.41815e-05	1.67581e-05	1.6633e-05	1.64691e-05	2.45759e-05	1.75171e-05	1.3786e-05					2.02575e-05	1.87754e-05	1.83019e-05	2.09624e-05	6.02681e-06	4.73454e-06
1632.42	1.30875e-05	1.37571e-05	7.33122e-06	1.14169e-05	1.43177e-05	1.39578e-05	1.33427e-05	2.17709e-05	1.44702e-05	1.10227e-05					1.5955e-05	1.44341e-05	1.44237e-05	1.65308e-05	2.58394e-06	1.20876e-06
1632.1	9.1367e-06	9.73475e-06	4.32984e-06	8.15083e-06	1.12613e-05	1.07114e-05	9.59034e-06	1.80396e-05	1.08638e-05	7.82471e-06					1.09353e-05	9.50868e-06	9.91433e-06	1.14248e-05	-1.21031e-06	-2.57803e-06
1631.78	4.66769e-06	5.24947e-06	9.71551e-07	4.43473e-06	7.64545e-06	6.94861e-06	5.28709e-06	1.34652e-05	6.79497e-06	4.27266e-06					5.319e-06	4.12913e-06	4.88158e-06	5.77758e-06	-5.23837e-06	-6.51791e-06
1631.46	-2.22644e-07	4.08038e-07	-2.65834e-06	3.49297e-07	3.54774e-06	2.74498e-06	5.33299e-07	8.16326e-06	2.3687e-06	4.54784e-07					-7.49219e-07	-1.56427e-06	-5.48203e-07	-2.6199e-07	-9.37248e-06	-1.05029e-05
1631.14	-5.41516e-06	-4.66869e-06	-6.46802e-06	-4.0002e-06	-9.36138e-07	-1.80333e-06	-4.54898e-06	2.27505e-06	-2.3053e-06	-3.53735e-06					-7.10821e-06	-7.43049e-06	-6.237e-06	-6.5402e-06	-1.34824e-05	-1.44249e-05
1630.82	-1.07749e-05	-9.85108e-06	-1.03621e-05	-8.49025e-06	-5.69751e-06	-6.58588e-06	-9.82431e-06	-4.03763e-06	-7.11154e-06	-7.60907e-06					-1.35869e-05	-1.33272e-05	-1.20388e-05	-1.29038e-05	-1.74409e-05	-1.81817e-05
1630.49	-1.61539e-05	-1.50029e-05	-1.42427e-05	-1.29848e-05	-1.06164e-05	-1.14772e-05	-1.51475e-05	-1.05963e-05	-1.19288e-05	-1.16646e-05					-2.00103e-05	-1.9112e-05	-1.77984e-05	-1.91988e-05	-2.11287e-05	-2.16767e-05
1630.17	-2.1399e-05	-1.99902e-05	-1.80103e-05	-1.7349e-05	-1.55673e-05	-1.63464e-05	-2.03719e-05	-1.721e-05	-1.66295e-05	-1.56081e-05					-2.62037e-05	-2.46429e-05	-2.3356e-05	-2.52709e-05	-2.44381e-05	-2.48211e-05
1629.85	-2.63592e-05	-2.46852e-05	-2.15641e-05	-2.14573e-05	-2.0419e-05	-2.10593e-05	-2.53532e-05	-2.36795e-05	-2.10835e-05	-1.93436e-05					-3.19967e-05	-2.97775e-05	-2.855e-05	-3.0965e-05	-2.72778e-05	-2.75407e-05
1629.53	-3.08887e-05	-2.8966e-05	-2.48032e-05	-2.51911e-05	-2.50366e-05	-2.54791e-05	-2.99496e-05	-2.98012e-05	-2.51614e-05	-2.27778e-05					-3.72305e-05	-3.43818e-05	-3.32287e-05	-3.61324e-05	-2.95763e-05	-2.97762e-05
1629.21	-3.48603e-05	-3.27317e-05	-2.76313e-05	-2.84595e-05	-2.92898e-05	-2.94811e-05	-3.40342e-05	-3.53773e-05	-2.87428e-05	-2.58229e-05					-4.1763e-05	-3.83385e-05	-3.72576e-05	-4.06355e-05	-3.12846e-05	-3.14881e-05
1628.89	-3.81756e-05	-3.59088e-05	-2.99612e-05	-3.12049e-05	-3.3061e-05	-3.29612e-05	-3.7502e-05	-4.02261e-05	-3.17247e-05	-2.84014e-05					-4.54776e-05	-4.15542e-05	-4.05305e-05	-4.4359e-05	-3.23794e-05	-3.26574e-05
1628.57	-4.07608e-05	-3.84471e-05	-3.17205e-05	-3.33919e-05	-3.62482e-05	-3.58345e-05	-4.02689e-05	-4.41913e-05	-3.4025e-05	-3.04485e-05					-4.82897e-05	-4.39699e-05	-4.29782e-05	-4.72204e-05	-3.28641e-05	-3.32857e-05
1628.24	-4.25772e-05	-4.03222e-05	-3.28584e-05	-3.50154e-05	-3.87755e-05	-3.80446e-05	-4.22803e-05	-4.71556e-05	-3.55885e-05	-3.19168e-05					-5.01524e-05	-4.55643e-05	-4.45712e-05	-4.91744e-05	-3.27665e-05	-3.33915e-05
1627.92	-4.36135e-05	-4.1526e-05	-3.33517e-05	-3.6087e-05	-4.05958e-05	-3.95592e-05	-4.3509e-05	-4.90487e-05	-3.63863e-05	-3.27785e-05					-5.10587e-05	-4.6351e-05	-4.53202e-05	-5.0218e-05	-3.21374e-05	-3.30091e-05
1627.6	-4.38868e-05	-4.2065e-05	-3.32077e-05	-3.66326e-05	-4.16949e-05	-4.03708e-05	-4.39578e-05	-4.98553e-05	-3.64183e-05	-3.30284e-05					-5.10399e-05	-4.63748e-05	-4.52702e-05	-5.03855e-05	-3.10485e-05	-3.21858e-05
1627.28	-4.34345e-05	-4.19485e-05	-3.2468e-05	-3.66763e-05	-4.20874e-05	-4.04879e-05	-4.36539e-05	-4.96152e-05	-3.5712e-05	-3.26855e-05					-5.01624e-05	-4.57016e-05	-4.44933e-05	-4.97426e-05	-2.95879e-05	-3.09815e-05
1626.96	-4.23117e-05	-4.11937e-05	-3.12073e-05	-3.624e-05	-4.18182e-05	-3.99375e-05	-4.26475e-05	-4.84208e-05	-3.43238e-05	-3.17955e-05					-4.85201e-05	-4.441e-05	-4.30796e-05	-4.83756e-05	-2.78549e-05	-2.94686e-05
1626.64	-4.05925e-05	-3.9829e-05	-2.9526e-05	-3.53415e-05	-4.09549e-05	-3.87651e-05	-4.10098e-05	-4.64064e-05	-3.23365e-05	-3.04273e-05					-4.62239e-05	-4.25798e-05	-4.11262e-05	-4.638e-05	-2.59571e-05	-2.77285e-05
1626.32	-3.8371e-05	-3.79049e-05	-2.75402e-05	-3.40065e-05	-3.95836e-05	-3.70374e-05	-3.88323e-05	-4.37321e-05	-2.98548e-05	-2.86675e-05					-4.33953e-05	-4.02887e-05	-3.87315e-05	-4.38551e-05	-2.40011e-05	-2.585e-05
1625.99	-3.57456e-05	-3.5487e-05	-2.53651e-05	-3.22619e-05	-3.77924e-05	-3.48321e-05	-3.62122e-05	-4.05653e-05	-2.69973e-05	-2.6611e-05					-4.01559e-05	-3.76088e-05	-3.59881e-05	-4.08924e-05	-2.2086e-05	-2.39233e-05
1625.67	-3.28153e-05	-3.26591e-05	-2.31049e-05	-3.01457e-05	-3.56656e-05	-3.22368e-05	-3.32476e-05	-3.70652e-05	-2.38915e-05	-2.43531e-05					-3.6624e-05	-3.46102e-05	-3.29863e-05	-3.7583e-05	-2.02976e-05	-2.20326e-05
1625.35	-2.96754e-05	-2.95217e-05	-2.08429e-05	-2.77175e-05	-3.32783e-05	-2.93466e-05	-3.00347e-05	-3.33724e-05	-2.06644e-05	-2.1984e-05					-3.29067e-05	-3.13613e-05	-2.98066e-05	-3.40118e-05	-1.87043e-05	-2.02521e-05
1625.03	-2.64147e-05	-2.61886e-05	-1.8641e-05	-2.5056e-05	-3.0697e-05	-2.62603e-05	-2.66652e-05	-2.96064e-05	-1.74393e-05	-1.95865e-05					-2.91071e-05	-2.79412e-05	-2.65314e-05	-3.02686e-05	-1.73569e-05	-1.86432e-05
1624.71	-2.31255e-05	-2.279e-05	-1.65464e-05	-2.22694e-05	-2.79896e-05	-2.30886e-05	-2.32359e-05	-2.58718e-05	-1.43341e-05	-1.72418e-05					-2.53192e-05	-2.44403e-05	-2.32428e-05	-2.64505e-05	-1.62883e-05	-1.7255e-05
1624.39	-1.99032e-05	-1.94638e-05	-1.46005e-05	-1.9488e-05	-2.52296e-05	-1.99492e-05	-1.98488e-05	-2.22635e-05	-1.14577e-05	-1.50291e-05					-2.16342e-05	-2.09632e-05	-2.00265e-05	-2.26643e-05	-1.55208e-05	-1.61247e-05
1624.07	-1.68429e-05	-1.6344e-05	-1.28449e-05	-1.68523e-05	-2.24988e-05	-1.69602e-05	-1.66095e-05	-1.8873e-05	-8.90619e-06	-1.30272e-05					-1.81365e-05	-1.76236e-05	-1.69671e-05	-1.90232e-05	-1.50632e-05	-1.52758e-05
1623.74	-1.40273e-05	-1.35371e-05	-1.13223e-05	-1.44819e-05	-1.9878e-05	-1.42218e-05	-1.36143e-05	-1.57829e-05	-6.75339e-06	-1.13056e-05					-1.49021e-05	-1.45337e-05	-1.41451e-05	-1.5638e-05	-1.49142e-05	-1.4718e-05
1623.42	-1.15216e-05	-1.1117e-05	-1.00705e-05	-1.24669e-05	-1.74427e-05	-1.1814e-05	-1.09461e-05	-1.30633e-05	-5.0453e-06	-9.91704e-06					-1.19912e-05	-1.17881e-05	-1.16254e-05	-1.2603e-05	-1.50576e-05	-1.44421e-05
1623.1	-9.36472e-06	-9.11544e-06	-9.11575e-06	-1.08507e-05	-1.52513e-05	-9.78476e-06	-8.66135e-06	-1.07603e-05	-3.79383e-06	-8.88768e-06					-9.44339e-06	-9.45137e-06	-9.44983e-06	-9.98239e-06	-1.54601e-05	-1.44202e-05
1622.78	-7.56606e-06	-7.52131e-06	-8.4662e-06	-9.61999e-06	-1.33372e-05	-8.14506e-06	-6.78249e-06	-8.8903e-06	-2.9765e-06	-8.21285e-06					-7.27331e-06	-7.5483e-06	-7.63433e-06	-7.80558e-06	-1.60737e-05	-1.46058e-05
1622.46	-6.11309e-06	-6.29715e-06	-8.10905e-06	-8.73024e-06	-1.17133e-05	-6.88186e-06	-5.30712e-06	-7.44186e-06	-2.54465e-06	-7.86174e-06					-5.47437e-06	-6.06676e-06	-6.17035e-06	-6.06563e-06	-1.68362e-05	-1.49393e-05
1622.14	-4.97514e-06	-5.38626e-06	-8.01297e-06	-8.10923e-06	-1.037e-05	-5.95974e-06	-4.20499e-06	-6.37745e-06	-2.43132e-06	-7.78256e-06					-4.01783e-06	-4.96157e-06	-5.02589e-06	-4.72367e-06	-1.76782e-05	-1.53573e-05
1621.82	-4.1092e-06	-4.7232e-06	-8.13188e-06	-7.67449e-06	-9.2813e-06	-5.32708e-06	-3.42736e-06	-5.64164e-06	-2.5618e-06	-7.91329e-06					-2.86268e-06	-4.1639e-06	-4.15398e-06	-3.71839e-06	-1.85276e-05	-1.57978e-05
1621.49	-3.46941e-06	-4.24631e-06	-8.40915e-06	-7.348e-06	-8.4123e-06	-4.92661e-06	-2.91599e-06	-5.16764e-06	-2.86116e-06	-8.18869e-06					-1.9608e-06	-3.59723e-06	-3.49951e-06	-2.97924e-06	-1.93163e-05	-1.62066e-05
1621.17	-3.01057e-06	-3.89873e-06	-8.78424e-06	-7.06024e-06	-7.7224e-06	-4.69692e-06	-2.60748e-06	-4.88421e-06	-3.26033e-06	-8.54782e-06					-1.26336e-06	-3.18574e-06	-3.00709e-06	-2.43473e-06	-1.99826e-05	-1.65396e-05
1620.85	-2.68908e-06	-3.63175e-06	-9.19733e-06	-6.75217e-06	-7.16972e-06	-4.57708e-06	-2.44058e-06	-4.72284e-06	-3.70001e-06	-8.93552e-06					-7.23549e-07	-2.86161e-06	-2.62368e-06	-2.01873e-06	-2.04764e-05	-1.67598e-05
1620.53	-2.45718e-06	-3.39584e-06	-9.59337e-06	-6.36201e-06	-6.70999e-06	-4.50304e-06	-2.35126e-06	-4.61973e-06	-4.12945e-06	-9.30354e-06					-3.01089e-07	-2.57414e-06	-2.30562e-06	-1.67682e-06	-2.07581e-05	-1.68384e-05
1620.21	-2.27195e-06	-3.14808e-06	-9.92574e-06	-5.83852e-06	-6.30236e-06	-4.41691e-06	-2.28478e-06	-4.52148e-06	-4.50926e-06	-9.61074e-06					3.77909e-08	-2.28497e-06	-2.018e-06	-1.36557e-06	-2.08017e-05	-1.67472e-05
1619.89	-2.08899e-06	-2.84894e-06	-1.01585e-05	-5.13737e-06	-5.90887e-06	-4.26806e-06	-2.19485e-06	-4.38626e-06	-4.81048e-06	-9.82321e-06					3.21263e-07	-1.97124e-06	-1.7382e-06	-1.0526e-06	-2.05939e-05	-1.64608e-05
1619.57	-1.8688e-06	-2.46312e-06	-1.02663e-05	-4.22558e-06	-5.49549e-06	-4.01631e-06	-2.04266e-06	-4.18338e-06	-5.01189e-06	-9.91333e-06					5.72951e-07	-1.61599e-06	-1.45095e-06	-7.11879e-07	-2.01322e-05	-1.5956e-05
1619.24	-1.57918e-06	-1.96587e-06	-1.02325e-05	-3.09546e-06	-5.03402e-06	-3.63745e-06	-1.80351e-06	-3.89087e-06	-5.09932e-06	-9.86001e-06					8.1111e-07	-1.20811e-06	-1.14726e-06	-3.24212e-07	-1.9423e-05	-1.52147e-05
1618.92	-1.20324e-06	-1.35251e-06	-1.00461e-05	-1.77274e-06	-4.50492e-06	-3.129e-06	-1.46823e-06	-3.49337e-06	-5.06275e-06	-9.6478e-06					1.05574e-06	-7.34139e-07	-8.16794e-07	1.2941e-07	-1.84783e-05	-1.42278e-05
1618.6	-7.39023e-07	-6.3416e-07	-9.69919e-06	-3.13383e-07	-3.89486e-06	-2.50456e-06	-1.03894e-06	-2.97709e-06	-4.89451e-06	-9.26665e-06					1.32545e-06	-1.81551e-07	-4.48194e-07	6.63586e-07	-1.7312e-05	-1.29971e-05
1618.28	-1.95796e-07	1.66096e-07	-9.18572e-06	1.20694e-06	-3.19575e-06	-1.78947e-06	-5.2372e-07	-2.32921e-06	-4.58951e-06	-8.71412e-06					1.63897e-06	4.63673e-07	-2.9223e-08	1.2923e-06	-1.59377e-05	-1.15378e-05
1617.96	4.05927e-07	1.01465e-06	-8.50264e-06	2.70007e-06	-2.40372e-06	-1.01526e-06	6.54509e-08	-1.53801e-06	-4.14595e-06	-7.99456e-06					2.0162e-06	1.21303e-06	4.57227e-07	2.0251e-06	-1.43685e-05	-9.87969e-06
1617.64	1.04662e-06	1.8796e-06	-7.6505e-06	4.0876e-06	-1.51565e-06	-2.10142e-07	7.21244e-07	-5.94533e-07	-3.56835e-06	-7.12003e-06					2.47616e-06	2.06988e-06	1.02736e-06	2.8663e-06	-1.26153e-05	-8.06131e-06
1617.32	1.71008e-06	2.73405e-06	-6.63624e-06	5.31223e-06	-5.28898e-07	6.05459e-07	1.44169e-06	5.06137e-07	-2.86828e-06	-6.10943e-06					3.03448e-06	3.02685e-06	1.69201e-06	3.80931e-06	-1.06918e-05	-6.12827e-06
1616.99	2.38663e-06	3.55921e-06	-5.47348e-06	6.33989e-06	5.57468e-07	1.4196e-06	2.22881e-06	1.76168e-06	-2.064e-06	-4.98731e-06					3.70197e-06	4.06367e-06	2.45508e-06	4.83764e-06	-8.61393e-06	-4.12663e-06
1616.67	3.07227e-06	4.34393e-06	-4.18349e-06	7.16195e-06	1.74064e-06	2.22676e-06	3.0839e-06	3.16039e-06	-1.17837e-06	-3.78128e-06					4.48282e-06	5.15171e-06	3.31436e-06	5.92827e-06	-6.40255e-06	-2.10088e-06
1616.35	3.77002e-06	5.0839e-06	-2.79385e-06	7.79093e-06	3.01269e-06	3.02736e-06	4.00475e-06	4.68127e-06	-2.36349e-07	-2.51987e-06					5.37245e-06	6.25426e-06	4.26019e-06	7.04936e-06	-4.086e-06	-8.87767e-08
1616.03	4.47906e-06	5.77178e-06	-1.33783e-06	8.24487e-06	4.35497e-06	3.8182e-06	4.97636e-06	6.29411e-06	7.38055e-07	-1.23066e-06					6.35639e-06	7.33666e-06	5.27907e-06	8.16722e-06	-1.69977e-06	1.87953e-06
1615.71	5.20687e-06	6.41103e-06	1.49535e-07	8.55836e-06	5.74567e-06	4.60245e-06	5.9824e-06	7.96399e-06	1.7254e-06	6.11253e-08					7.41239e-06	8.36776e-06	6.35296e-06	9.24866e-06	7.14124e-07	3.78248e-06
1615.39	5.95168e-06	6.99967e-06	1.63463e-06	8.75591e-06	7.15367e-06	5.37558e-06	6.99489e-06	9.65381e-06	2.7127e-06	1.33445e-06					8.50935e-06	9.32351e-06	7.46192e-06	1.02646e-05	3.10903e-06	5.60534e-06
1615.07	6.71545e-06	7.54658e-06	3.08752e-06	8.87194e-06	8.55048e-06	6.13932e-06	7.99149e-06	1.13298e-05	3.69254e-06	2.57148e-06					9.61231e-06	1.01869e-05	8.58318e-06	1.11921e-05	5.43725e-06	7.33803e-06
1614.74	7.4979e-06	8.06348e-06	4.48485e-06	8.93832e-06	9.90845e-06	6.8966e-06	8.95415e-06	1.29621e-05	4.66284e-06	3.75891e-06					1.06855e-05	1.09455e-05	9.69003e-06	1.20151e-05	7.65283e-06	8.97412e-06
1614.42	8.29053e-06	8.55873e-06	5.80905e-06	8.9772e-06	1.12016e-05	7.64514e-06	9.86698e-06	1.45239e-05	5.62239e-06	4.88653e-06					1.16934e-05	1.15889e-05	1.07493e-05	1.27205e-05	9.71372e-06	1.05076e-05
1614.1	9.07663e-06	9.03497e-06	7.04725e-06	9.00016e-06	1.24038e-05	8.37528e-06	1.07141e-05	1.59896e-05	6.5674e-06	5.94545e-06					1.26051e-05	1.21087e-05	1.17257e-05	1.3301e-05	1.15867e-05	1.19282e-05
1613.78	9.82688e-06	9.48262e-06	8.18714e-06	9.00244e-06	1.34869e-05	9.06788e-06	1.14758e-05	1.73287e-05	7.48965e-06	6.92748e-06					1.33944e-05	1.24963e-05	1.25818e-05	1.37506e-05	1.32464e-05	1.32244e-05
1613.46	1.05074e-05	9.88568e-06	9.21634e-06	8.97116e-06	1.44229e-05	9.69786e-06	1.21304e-05	1.85081e-05	8.37641e-06	7.82462e-06					1.404e-05	1.27447e-05	1.32804e-05	1.40638e-05	1.46765e-05	1.43799e-05
1613.14	1.10808e-05	1.0222e-05	1.01218e-05	8.88654e-06	1.51842e-05	1.02363e-05	1.26515e-05	1.94915e-05	9.21211e-06	8.62935e-06					1.45254e-05	1.28511e-05	1.37924e-05	1.42374e-05	1.58702e-05	1.538e-05
1612.82	1.15181e-05	1.04756e-05	1.08894e-05	8.73771e-06	1.57505e-05	1.06597e-05	1.30192e-05	2.02442e-05	9.98077e-06	9.33565e-06					1.48418e-05	1.28216e-05	1.41013e-05	1.42739e-05	1.68293e-05	1.62112e-05
1612.49	1.18083e-05	1.06456e-05	1.15084e-05	8.53527e-06	1.6116e-05	1.09624e-05	1.3228e-05	2.07405e-05	1.06693e-05	9.94135e-06					1.49862e-05	1.26728e-05	1.42059e-05	1.41822e-05	1.75626e-05	1.68665e-05
1612.17	1.19599e-05	1.07494e-05	1.19718e-05	8.31166e-06	1.62905e-05	1.11566e-05	1.32886e-05	2.09664e-05	1.12687e-05	1.04476e-05					1.49652e-05	1.24331e-05	1.41232e-05	1.39794e-05	1.80833e-05	1.73472e-05
1611.85	1.20069e-05	1.08254e-05	1.22806e-05	8.12627e-06	1.6303e-05	1.12768e-05	1.32341e-05	2.0925e-05	1.17746e-05	1.08603e-05					1.47954e-05	1.21424e-05	1.3887e-05	1.36941e-05	1.84095e-05	1.76618e-05
1611.53	1.19899e-05	1.0912e-05	1.24438e-05	8.03461e-06	1.61916e-05	1.13625e-05	1.31041e-05	2.06349e-05	1.21842e-05	1.11868e-05					1.45027e-05	1.18493e-05	1.35438e-05	1.33633e-05	1.85598e-05	1.78261e-05
1611.21	1.1958e-05	1.10457e-05	1.24801e-05	8.08711e-06	1.60011e-05	1.14565e-05	1.29445e-05	2.01307e-05	1.24971e-05	1.14378e-05					1.41222e-05	1.16022e-05	1.31468e-05	1.30278e-05	1.85519e-05	1.78585e-05
1610.89	1.19523e-05	1.12464e-05	1.24143e-05	8.3077e-06	1.57735e-05	1.15907e-05	1.27947e-05	1.9457e-05	1.2711e-05	1.1621e-05					1.36945e-05	1.14432e-05	1.27513e-05	1.27297e-05	1.8405e-05	1.77769e-05
1610.57	1.19959e-05	1.15079e-05	1.22748e-05	8.68178e-06	1.55392e-05	1.17767e-05	1.26776e-05	1.86623e-05	1.28217e-05	1.1741e-05					1.32579e-05	1.13962e-05	1.23999e-05	1.24987e-05	1.81365e-05	1.75944e-05
1610.25	1.20939e-05	1.18024e-05	1.20881e-05	9.16283e-06	1.53139e-05	1.20073e-05	1.25986e-05	1.77916e-05	1.28215e-05	1.17962e-05					1.28418e-05	1.14593e-05	1.21186e-05	1.23472e-05	1.77607e-05	1.73175e-05
1609.92	1.22284e-05	1.20826e-05	1.18713e-05	9.67726e-06	1.50946e-05	1.22547e-05	1.2543e-05	1.68776e-05	1.27002e-05	1.17771e-05					1.24603e-05	1.15999e-05	1.19087e-05	1.22617e-05	1.72905e-05	1.69452e-05
1609.6	1.23681e-05	1.22957e-05	1.1629e-05	1.01482e-05	1.48612e-05	1.24798e-05	1.2483e-05	1.59354e-05	1.24459e-05	1.16666e-05					1.2108e-05	1.17582e-05	1.17477e-05	1.22049e-05	1.67352e-05	1.64718e-05
1609.28	1.2468e-05	1.23915e-05	1.13516e-05	1.05013e-05	1.458e-05	1.26354e-05	1.23786e-05	1.49609e-05	1.20491e-05	1.14449e-05					1.17617e-05	1.18586e-05	1.15941e-05	1.21222e-05	1.60995e-05	1.58909e-05
1608.96	1.24871e-05	1.23396e-05	1.10198e-05	1.06916e-05	1.42141e-05	1.26818e-05	1.21944e-05	1.39378e-05	1.15069e-05	1.10953e-05					1.13887e-05	1.18266e-05	1.13982e-05	1.19533e-05	1.53879e-05	1.51994e-05
1608.64	1.23929e-05	1.21309e-05	1.06116e-05	1.07017e-05	1.37314e-05	1.25902e-05	1.1902e-05	1.28449e-05	1.08268e-05	1.06112e-05					1.09545e-05	1.16048e-05	1.1114e-05	1.16485e-05	1.46063e-05	1.4401e-05
1608.32	1.21691e-05	1.17793e-05	1.01117e-05	1.05453e-05	1.31136e-05	1.23481e-05	1.14881e-05	1.16691e-05	1.00284e-05	1.00011e-05					1.04353e-05	1.11701e-05	1.07113e-05	1.11789e-05	1.37647e-05	1.35085e-05
1608	1.18096e-05	1.13075e-05	9.51764e-06	1.02507e-05	1.23571e-05	1.19544e-05	1.09505e-05	1.04103e-05	9.14026e-06	9.28777e-06					9.82339e-06	1.05345e-05	1.0182e-05	1.05439e-05	1.28775e-05	1.25419e-05
1607.67	1.13149e-05	1.07367e-05	8.84123e-06	9.84887e-06	1.14717e-05	1.14152e-05	1.02965e-05	9.08405e-06	8.19514e-06	8.50431e-06					9.12591e-06	9.73936e-06	9.53705e-06	9.76751e-06	1.1964e-05	1.15235e-05
1607.35	1.06878e-05	1.00804e-05	8.1031e-06	9.36664e-06	1.04761e-05	1.07406e-05	9.53893e-06	7.71553e-06	7.22071e-06	7.68418e-06					8.36117e-06	8.84e-06	8.80021e-06	8.88661e-06	1.10433e-05	1.04741e-05
1607.03	9.93033e-06	9.34164e-06	7.32602e-06	8.81736e-06	9.39187e-06	9.94182e-06	8.69241e-06	6.33108e-06	6.23512e-06	6.85404e-06					7.55087e-06	7.89321e-06	7.99956e-06	7.94364e-06	1.01299e-05	9.40797e-06
1606.71	9.0441e-06	8.51657e-06	6.52791e-06	8.20193e-06	8.23894e-06	9.031e-06	7.77126e-06	4.95197e-06	5.24505e-06	6.02862e-06					6.71302e-06	6.94041e-06	7.15743e-06	6.97058e-06	9.23381e-06	8.3357e-06
1606.39	8.03639e-06	7.60432e-06	5.72101e-06	7.51988e-06	7.0357e-06	8.02449e-06	6.79228e-06	3.59351e-06	4.24999e-06	5.21293e-06					5.85677e-06	6.00451e-06	6.28594e-06	5.98845e-06	8.35789e-06	7.26434e-06
1606.07	6.91754e-06	6.60763e-06	4.91251e-06	6.76665e-06	5.79736e-06	6.9385e-06	5.7703e-06	2.2667e-06	3.24792e-06	4.40603e-06					4.98339e-06	5.09076e-06	5.38931e-06	5.00722e-06	7.50193e-06	6.20309e-06
1605.75	5.71219e-06	5.54288e-06	4.10829e-06	5.95275e-06	4.54233e-06	5.79595e-06	4.72531e-06	9.83957e-07	2.24096e-06	3.60803e-06					4.08989e-06	4.19445e-06	4.46762e-06	4.02951e-06	6.66613e-06	5.16654e-06
1605.42	4.45004e-06	4.42961e-06	3.31602e-06	5.09011e-06	3.28925e-06	4.61846e-06	3.67441e-06	-2.38895e-07	1.23918e-06	2.82281e-06					3.17228e-06	3.3063e-06	3.5185e-06	3.05659e-06	5.85302e-06	4.17747e-06
1605.1	3.1678e-06	3.29429e-06	2.54633e-06	4.19694e-06	2.05945e-06	3.4284e-06	2.63426e-06	-1.3821e-06	2.59013e-07	2.05773e-06					2.23229e-06	2.41955e-06	2.54595e-06	2.09388e-06	5.06977e-06	3.26275e-06
1604.78	1.90751e-06	2.16499e-06	1.81128e-06	3.29495e-06	8.77937e-07	2.2486e-06	1.62232e-06	-2.42252e-06	-6.78814e-07	1.3239e-06					1.27791e-06	1.53268e-06	1.55887e-06	1.15035e-06	4.32583e-06	2.44995e-06
1604.46	7.04975e-07	1.06399e-06	1.12452e-06	2.39814e-06	-2.32678e-07	1.09832e-06	6.50809e-07	-3.3379e-06	-1.55227e-06	6.33223e-07					3.26371e-07	6.53385e-07	5.75163e-07	2.43215e-07	3.63383e-06	1.76274e-06
1604.14	-4.12339e-07	7.13226e-09	4.99214e-07	1.51421e-06	-1.25154e-06	-6.52471e-09	-2.71315e-07	-4.10858e-06	-2.34129e-06	-2.43745e-09					-5.99106e-07	-2.04474e-07	-3.84095e-07	-6.0988e-07	3.00482e-06	1.21532e-06
1603.82	-1.42488e-06	-9.93294e-07	-5.29435e-08	6.47629e-07	-2.16001e-06	-1.05091e-06	-1.13533e-06	-4.71905e-06	-3.02841e-06	-5.72825e-07					-1.47101e-06	-1.021e-06	-1.29354e-06	-1.38974e-06	2.45087e-06	8.10995e-07
1603.5	-2.32609e-06	-1.93036e-06	-5.22017e-07	-2.02772e-07	-2.94484e-06	-2.02341e-06	-1.93497e-06	-5.15925e-06	-3.59987e-06	-1.06748e-06					-2.25925e-06	-1.77088e-06	-2.12399e-06	-2.07777e-06	1.98019e-06	5.40914e-07
1603.17	-3.11441e-06	-2.79673e-06	-8.99461e-07	-1.03533e-06	-3.59444e-06	-2.91003e-06	-2.6607e-06	-5.42276e-06	-4.04356e-06	-1.47577e-06					-2.9381e-06	-2.4301e-06	-2.84992e-06	-2.66152e-06	1.59858e-06	3.88073e-07
1602.85	-3.79499e-06	-3.58742e-06	-1.17917e-06	-1.85019e-06	-4.1024e-06	-3.70124e-06	-3.30598e-06	-5.50931e-06	-4.35158e-06	-1.78789e-06					-3.48698e-06	-2.97645e-06	-3.44977e-06	-3.1343e-06	1.30838e-06	3.32301e-07
1602.53	-4.36594e-06	-4.28771e-06	-1.35813e-06	-2.63149e-06	-4.46192e-06	-4.38051e-06	-3.85705e-06	-5.42308e-06	-4.51939e-06	-1.99665e-06					-3.89313e-06	-3.39377e-06	-3.90704e-06	-3.49414e-06	1.10805e-06	3.52354e-07
1602.21	-4.82574e-06	-4.88373e-06	-1.43706e-06	-3.36288e-06	-4.66982e-06	-4.93275e-06	-4.30152e-06	-5.17504e-06	-4.5466e-06	-2.09855e-06					-4.15275e-06	-3.67201e-06	-4.21292e-06	-3.74333e-06	9.9156e-07	4.29258e-07
1601.89	-5.1667e-06	-5.35844e-06	-1.42026e-06	-4.02054e-06	-4.72455e-06	-5.34147e-06	-4.62659e-06	-4.78058e-06	-4.43736e-06	-2.09491e-06					-4.26947e-06	-3.80975e-06	-4.36677e-06	-3.88649e-06	9.48039e-07	5.49103e-07
1601.57	-5.37931e-06	-5.69608e-06	-1.31366e-06	-4.57608e-06	-4.62772e-06	-5.59155e-06	-4.82037e-06	-4.25897e-06	-4.19897e-06	-1.98997e-06					-4.25093e-06	-3.81146e-06	-4.37152e-06	-3.92754e-06	9.63602e-07	7.01802e-07
1601.25	-5.45147e-06	-5.88187e-06	-1.12454e-06	-4.99874e-06	-4.38229e-06	-5.66802e-06	-4.87239e-06	-3.62985e-06	-3.84184e-06	-1.79103e-06					-4.10703e-06	-3.68624e-06	-4.23529e-06	-3.86798e-06	1.02264e-06	8.81216e-07
1600.92	-5.37581e-06	-5.90586e-06	-8.59465e-07	-5.2614e-06	-3.99644e-06	-5.56257e-06	-4.77634e-06	-2.913e-06	-3.37676e-06	-1.5064e-06					-3.84831e-06	-3.44563e-06	-3.97029e-06	-3.70694e-06	1.10979e-06	1.08047e-06
1600.6	-5.14686e-06	-5.76386e-06	-5.25339e-07	-5.33748e-06	-3.48101e-06	-5.27134e-06	-4.52809e-06	-2.12696e-06	-2.81656e-06	-1.14553e-06					-3.48481e-06	-3.1041e-06	-3.59091e-06	-3.4452e-06	1.21199e-06	1.29074e-06
1600.28	-4.76147e-06	-5.45231e-06	-1.29927e-07	-5.20112e-06	-2.84922e-06	-4.79512e-06	-4.12635e-06	-1.28996e-06	-2.17606e-06	-7.18825e-07					-3.02697e-06	-2.67988e-06	-3.11641e-06	-3.08699e-06	1.32165e-06	1.50134e-06
1599.96	-4.22418e-06	-4.97439e-06	3.17345e-07	-4.83389e-06	-2.11882e-06	-4.14313e-06	-3.57449e-06	-4.19819e-07	-1.4712e-06	-2.37429e-07					-2.487e-06	-2.19362e-06	-2.56998e-06	-2.64343e-06	1.43348e-06	1.69842e-06
1599.64	-3.54829e-06	-4.33998e-06	8.03717e-07	-4.234e-06	-1.31117e-06	-3.33573e-06	-2.88429e-06	4.62976e-07	-7.20902e-07	2.84803e-07					-1.87915e-06	-1.66781e-06	-1.97714e-06	-2.13145e-06	1.54684e-06	1.86781e-06
1599.32	-2.75387e-06	-3.56276e-06	1.31505e-06	-3.41119e-06	-4.50626e-07	-2.40098e-06	-2.07397e-06	1.33553e-06	5.37657e-08	8.32653e-07					-1.21937e-06	-1.12342e-06	-1.36292e-06	-1.57049e-06	1.66409e-06	1.99757e-06
1599	-1.87292e-06	-2.6703e-06	1.83464e-06	-2.40425e-06	4.33537e-07	-1.3797e-06	-1.17491e-06	2.17266e-06	8.30521e-07	1.3902e-06					-5.26129e-07	-5.79671e-07	-7.50273e-07	-9.83501e-07	1.78737e-06	2.08015e-06
1598.67	-9.51124e-07	-1.70616e-06	2.34583e-06	-1.28172e-06	1.30607e-06	-3.26636e-07	-2.32794e-07	2.94781e-06	1.58628e-06	1.94027e-06					1.80467e-07	-4.81787e-08	-1.54253e-07	-3.89053e-07	1.91844e-06	2.11331e-06
1598.35	-3.12011e-08	-7.1564e-07	2.83226e-06	-1.19187e-07	2.1356e-06	7.05706e-07	7.06172e-07	3.63729e-06	2.29888e-06	2.46676e-06					8.81282e-07	4.6437e-07	4.1684e-07	1.99187e-07	2.0563e-06	2.10245e-06
1598.03	8.38147e-07	2.455e-07	3.27919e-06	9.93259e-07	2.8894e-06	1.66229e-06	1.59014e-06	4.22248e-06	2.94828e-06	2.95472e-06					1.55499e-06	9.55245e-07	9.61333e-07	7.73163e-07	2.19805e-06	2.0585e-06
1597.71	1.61883e-06	1.12683e-06	3.67225e-06	1.97569e-06	3.54212e-06	2.49897e-06	2.37575e-06	4.69078e-06	3.51837e-06	3.38967e-06					2.18099e-06	1.42308e-06	1.47987e-06	1.32698e-06	2.33741e-06	1.99602e-06
1597.39	2.28549e-06	1.88976e-06	4.00007e-06	2.77283e-06	4.07727e-06	3.18876e-06	3.03418e-06	5.03966e-06	3.99853e-06	3.76103e-06					2.74181e-06	1.86718e-06	1.97553e-06	1.85898e-06	2.46735e-06	1.93306e-06
1597.07	2.82898e-06	2.51312e-06	4.2534e-06	3.3584e-06	4.48921e-06	3.7216e-06	3.55371e-06	5.27456e-06	4.38323e-06	4.0613e-06					3.22295e-06	2.28482e-06	2.44847e-06	2.36422e-06	2.58068e-06	1.88671e-06
1596.75	3.25323e-06	2.99197e-06	4.42725e-06	3.73554e-06	4.7808e-06	4.10232e-06	3.93664e-06	5.40812e-06	4.67228e-06	4.28681e-06					3.61625e-06	2.6731e-06	2.89557e-06	2.8374e-06	2.67295e-06	1.8709e-06
1596.42	3.5728e-06	3.336e-06	4.52135e-06	3.92866e-06	4.96081e-06	4.34665e-06	4.19619e-06	5.45607e-06	4.87015e-06	4.43921e-06					3.92001e-06	3.02686e-06	3.31108e-06	3.27111e-06	2.7403e-06	1.89571e-06
1596.1	3.81149e-06	3.5676e-06	4.54147e-06	3.9823e-06	5.0436e-06	4.47869e-06	4.35382e-06	5.437e-06	4.9842e-06	4.52347e-06					4.13647e-06	3.33907e-06	3.68427e-06	3.65379e-06	2.78191e-06	1.96188e-06
1595.78	3.99152e-06	3.7122e-06	4.49786e-06	3.94321e-06	5.04296e-06	4.52045e-06	4.42914e-06	5.36832e-06	5.02321e-06	4.54727e-06					4.27188e-06	3.60274e-06	4.00419e-06	3.97378e-06	2.80046e-06	2.06555e-06
1595.46	4.13365e-06	3.79517e-06	4.40429e-06	3.857e-06	4.97358e-06	4.49297e-06	4.4405e-06	5.26565e-06	4.99627e-06	4.52033e-06					4.33253e-06	3.80938e-06	4.25927e-06	4.22091e-06	2.80017e-06	2.19385e-06
1595.14	4.25639e-06	3.84217e-06	4.27576e-06	3.76933e-06	4.85186e-06	4.41897e-06	4.40656e-06	5.14267e-06	4.91287e-06	4.45235e-06					4.32346e-06	3.94973e-06	4.43811e-06	4.38571e-06	2.78732e-06	2.33171e-06
