# Supplementary material for: Lysozyme Fibrils Alter the Mechanism of Insulin Amyloid Aggregation
Source: Int J Mol Sci. 2021 Feb 10;22(4):1775. doi: 10.3390/ijms22041775 (PMC7916790; doi:10.3390/ijms22041775)
Supplement: Supplementary file 1 [file ijms-22-01775-s001.zip › ijms-1067159-supplementary/Kinetic_Data.xlsx]

## Sheet: Spontaneous aggregation
Time	Ins	Ins	Ins	Ins 2L	Ins 2L	Ins 2L	Ins 200L	Ins 200L	Ins 200L	0L	0L	0L	2L	2L	2L	200L	200L	200L		Repeat 1	Ins	Ins	Ins	Ins 2L	Ins 2L	Ins 2L	Ins 200L	Ins 200L	Ins 200L	2L	2L	2L	200L	200L	200L		Repeat 2	Ins	Ins	Ins	Ins 2L	Ins 2L	Ins 2L	Ins 200L	Ins 200L	Ins 200L	2L	2L	2L
0	110	112	112	472	508	476	23758	23958	24336	64	66	64	400	440	444	24870	23742	24242			81	80	80	580	593	581	32365	32705	32516	592	600	631	32663	33117	32196			86	85	86	614	614	627	33240	33583	34650	604	612	600
5	94	98	100	384	448	404	19298	19448	20318	64	64	66	324	374	392	20176	19724	20284			65	67	68	516	477	477	27366	27872	27676	498	469	484	27575	28386	27785			68	71	71	481	484	515	27855	28336	29550	473	467	464
10	92	94	96	346	388	358	17018	17166	17828	64	64	64	290	338	346	17762	17310	17836			61	62	61	440	397	395	24309	24832	24660	408	387	409	24452	25044	24619			63	65	67	406	399	412	24601	25141	26401	398	404	389
15	92	92	92	336	370	330	15896	16004	16420	60	62	64	266	324	310	16596	15944	16468			59	60	62	401	354	359	22583	23054	22925	362	355	370	22712	22956	22575			61	63	63	352	363	364	22753	23264	24571	355	353	341
20	88	92	90	342	360	326	15318	15410	15562	62	62	64	271	314	310	15994	15158	15698			59	59	61	393	338	343	21534	22041	21935	337	332	347	21733	21756	21359			62	61	62	331	345	338	21666	22178	23553	333	335	321
25	88	88	92	332	358	312	15026	15086	15070	66	64	62	267	304	312	15652	14710	15314			59	59	59	352	323	325	20941	21423	21290	330	320	339	21179	21062	20590			62	61	61	320	328	325	21104	21534	22943	323	323	325
30	88	88	90	324	352	308	14834	14912	14826	66	64	62	273	304	310	15464	14442	15082			60	59	58	336	316	320	20595	21059	20985	326	309	334	20878	20676	20175			60	60	61	315	323	325	20669	21162	22539	321	325	311
35	88	88	90	318	352	322	14706	14802	14638	62	64	64	272	304	308	15362	14334	14974			60	58	58	315	310	316	20381	20877	20806	319	308	331	20708	20473	19932			61	62	61	312	322	314	20424	20954	22315	318	316	309
40	86	90	90	320	356	320	14618	14748	14530	66	64	62	272	304	308	15296	14256	14900			58	57	58	308	309	314	20261	20760	20699	314	307	332	20606	20325	19800			60	61	60	313	315	307	20252	20856	22222	316	311	313
45	86	88	88	326	356	320	14594	14718	14488	64	60	62	273	310	308	15274	14216	14898			59	59	59	309	302	312	20265	20687	20630	314	301	329	20585	20272	19697			60	59	62	314	315	307	20222	20757	22253	312	310	301
50	86	88	90	326	362	322	14582	14688	14442	64	66	64	290	306	318	15270	14206	14890			59	59	60	306	301	314	20217	20635	20639	314	301	333	20606	20231	19640			61	61	62	308	311	312	20132	20719	22230	305	308	302
55	86	88	90	324	366	326	14570	14670	14422	62	64	64	279	312	312	15252	14212	14876			60	59	59	301	302	315	20185	20629	20657	314	297	325	20574	20208	19620			62	60	60	301	314	306	20128	20715	22221	306	308	305
60	86	90	88	324	358	320	14556	14652	14450	62	62	64	280	312	314	15266	14204	14878			59	58	59	305	305	312	20191	20690	20668	311	306	325	20637	20188	19617			61	61	61	304	311	308	20119	20705	22249	307	312	299
65	84	88	92	332	364	326	14562	14662	14436	62	62	64	287	318	316	15266	14198	14908			60	58	58	297	298	310	20210	20675	20635	313	302	322	20620	20168	19644			60	60	60	303	312	307	20083	20698	22225	306	306	303
70	86	92	92	346	368	322	14546	14654	14440	66	64	62	293	322	326	15250	14216	14922			58	59	58	296	301	315	20226	20679	20655	315	302	323	20647	20205	19651			63	61	59	312	315	307	20076	20713	22300	302	303	301
75	86	90	88	342	372	330	14570	14664	14446	64	64	66	292	320	324	15266	14236	14918			60	63	59	294	299	314	20264	20732	20740	316	305	325	20664	20213	19648			60	60	61	309	311	306	20093	20724	22323	304	301	300
80	86	90	90	352	374	328	14584	14676	14462	64	64	62	300	328	330	15270	14256	14920			60	59	59	296	301	311	20282	20760	20709	316	300	329	20689	20233	19646			62	61	61	308	316	307	20085	20713	22316	305	303	303
85	88	86	90	358	378	330	14572	14676	14468	64	62	64	297	336	330	15284	14254	14946			60	60	59	296	301	313	20319	20787	20737	313	303	329	20687	20244	19681			61	60	62	303	315	312	20079	20725	22299	305	309	301
90	86	90	90	382	378	334	14604	14676	14456	66	62	64	296	332	332	15298	14284	14918			59	59	60	295	301	316	20317	20803	20855	315	304	327	20699	20264	19688			60	61	61	306	312	308	20082	20782	22332	305	306	300
95	86	90	90	354	380	340	14622	14696	14504	64	64	66	301	336	344	15308	14292	14942			60	61	61	296	306	315	20355	20845	20882	318	308	330	20747	20235	19711			60	61	60	309	316	306	20085	20792	22448	301	304	302
100	86	90	90	360	392	340	14634	14700	14496	64	64	68	308	342	336	15324	14300	14992			63	59	59	293	306	316	20365	20859	20904	316	304	326	20749	20293	19728			61	62	61	313	317	316	20087	20807	22493	303	308	303
105	90	88	90	362	384	334	14630	14700	14520	62	66	66	313	344	340	15332	14332	14964			59	59	59	290	304	313	20394	20870	20924	322	305	329	20770	20326	19712			61	60	60	308	315	311	20112	20954	22530	308	305	300
110	86	92	92	362	390	338	14674	14736	14498	62	64	64	310	348	338	15328	14340	15004			62	60	60	294	306	315	20410	20912	20993	319	307	332	20785	20325	19745			61	61	61	307	318	314	20156	20961	22520	309	309	304
115	86	90	90	340	392	342	14688	14754	14524	64	64	62	310	350	350	15346	14324	14986			60	59	59	289	303	317	20447	20934	20990	320	308	333	20825	20329	19769			60	61	61	306	319	307	20124	21006	22549	310	304	301
120	86	88	90	348	394	346	14680	14754	14596	64	64	62	314	354	346	15348	14336	14998			60	60	60	289	303	317	20480	20981	21050	317	307	333	20847	20376	19788			61	60	60	307	321	309	20151	21058	22576	306	308	304
125	86	90	88	342	400	350	14722	14752	14578	64	64	62	318	350	354	15400	14376	15012			59	60	59	288	308	321	20493	20993	21071	322	307	339	20882	20361	19795			61	61	61	314	322	313	20152	21074	22603	309	312	306
130	88	88	90	376	402	358	14716	14798	14586	64	66	62	316	366	354	15384	14388	15008			61	60	61	290	309	323	20562	21031	21104	320	307	338	20920	20379	19843			62	61	60	313	320	310	20142	21089	22648	313	313	305
135	84	88	90	354	404	362	14764	14792	14608	66	64	66	325	370	352	15376	14380	15052			60	60	60	292	308	317	20561	21031	21116	319	308	337	20936	20405	19853			61	60	60	311	319	313	20163	21085	22722	313	314	304
140	86	88	90	374	402	372	14748	14794	14602	62	62	62	327	362	354	15404	14390	15058			61	60	60	289	307	324	20600	21086	21164	320	309	336	20953	20394	19882			60	60	60	310	324	313	20197	21155	22708	309	312	311
145	86	90	90	378	418	394	14780	14824	14638	66	64	66	319	372	364	15414	14386	15048			61	61	62	289	307	329	20606	21082	21189	324	306	343	21006	20435	19897			61	61	60	309	322	313	20188	21179	22787	309	312	305
150	88	90	90	388	446	424	14832	14826	14662	66	64	64	328	368	364	15430	14414	15034			62	60	61	289	306	335	20665	21105	21214	324	306	341	20997	20433	19894			61	61	61	320	327	315	20206	21216	22808	313	316	307
155	88	90	88	396	452	484	14792	14844	14670	64	62	64	329	364	370	15424	14446	15026			62	61	62	293	309	361	20685	21151	21273	320	310	342	21023	20463	19923			61	60	61	315	327	316	20221	21241	22865	315	314	308
160	86	86	88	374	470	560	14816	14846	14688	64	66	64	334	382	370	15438	14424	15064			62	62	62	295	313	382	20704	21215	21311	324	313	340	21072	20496	19918			62	61	60	325	322	317	20259	21277	22927	312	315	311
165	88	88	88	346	520	644	14856	14882	14696	62	66	64	334	386	372	15448	14456	15052			62	62	62	296	317	461	20768	21215	21324	324	313	344	21086	20532	20000			62	62	62	329	334	318	20287	21306	22949	316	319	307
170	88	90	88	322	588	762	14856	14874	14720	64	64	64	339	388	372	15478	14454	15040			63	60	62	298	315	566	20801	21274	21391	326	316	346	21096	20536	19985			61	61	61	326	337	326	20325	21347	22995	320	313	310
175	86	92	90	358	618	820	14872	14894	14760	66	66	64	342	386	378	15492	14468	15068			60	61	61	296	319	690	20829	21324	21449	324	315	348	21157	20566	20015			61	59	61	340	340	353	20340	21367	23039	312	316	309
180	88	92	90	352	686	872	14872	14930	14774	64	66	64	338	392	376	15516	14480	15066			62	62	62	300	325	650	20863	21317	21491	326	316	345	21142	20580	20041			61	61	62	342	349	377	20359	21431	23042	318	312	306
185	92	90	88	382	728	894	14916	14944	14808	64	64	60	343	394	390	15506	14514	15088			62	61	63	307	333	705	20928	21384	21548	326	315	345	21162	20573	20052			60	61	61	355	342	384	20371	21457	23080	323	316	310
190	88	88	90	408	768	930	14962	14940	14832	64	64	64	343	398	392	15526	14508	15070			62	61	64	322	384	779	21020	21462	21607	327	316	349	21191	20608	20057			61	62	62	362	355	427	20402	21508	23154	320	318	312
195	86	88	88	436	800	966	14950	14986	14922	62	62	64	342	402	392	15532	14520	15082			61	59	64	327	404	832	21104	21549	21679	330	319	349	21225	20628	20093			61	60	61	351	372	436	20451	21589	23227	319	317	314
200	88	94	92	464	828	980	14988	15054	14976	66	66	66	352	398	390	15522	14498	15094			61	63	68	353	403	879	21179	21654	21804	335	317	350	21262	20652	20142			60	61	62	413	435	478	20490	21634	23323	325	319	311
205	88	90	92	494	840	1002	15026	15030	15086	64	64	64	352	398	390	15538	14522	15076			63	62	69	340	432	918	21262	21731	21885	337	319	349	21305	20713	20112			61	61	61	438	519	516	20553	21711	23384	323	315	314
210	86	92	94	522	854	1020	15060	15088	15180	60	64	62	359	404	386	15526	14528	15104			61	63	71	356	475	947	21443	21884	21993	337	320	355	21291	20709	20159			62	62	63	491	552	547	20613	21800	23520	326	316	313
215	88	92	98	552	868	1038	15110	15128	15310	62	66	62	361	406	394	15568	14546	15086			62	63	77	363	478	985	21596	21985	22141	338	321	354	21338	20750	20184			62	60	64	540	592	564	20704	21895	23674	332	318	313
220	90	98	102	576	878	1044	15184	15198	15490	64	62	66	364	420	400	15574	14564	15100			62	64	84	369	515	1008	21773	22150	22311	325	320	351	21347	20726	20190			62	60	66	576	619	602	20802	22025	23775	325	322	316
225	86	98	104	594	892	1070	15230	15266	15682	64	60	64	363	420	404	15586	14572	15096			63	65	91	386	535	1040	22011	22309	22486	327	320	354	21353	20742	20204			62	61	68	608	661	625	20907	22165	23965	328	321	315
230	86	104	112	616	892	1064	15308	15324	15874	64	60	64	369	422	396	15580	14576	15086			62	67	108	398	550	1059	22218	22491	22709	327	326	353	21388	20756	20217			61	64	73	637	686	653	21049	22359	24143	331	321	316
235	84	106	122	638	902	1078	15384	15418	16104	64	62	66	365	422	408	15586	14566	15088			65	71	117	410	566	1082	22488	22714	22972	327	316	351	21362	20770	20224			63	62	73	662	707	667	21226	22538	24431	329	322	315
240	88	110	134	654	904	1068	15470	15502	16300	62	62	62	369	434	406	15588	14590	15126			68	74	130	425	586	1101	22810	22998	23362	328	325	356	21392	20801	20279			63	59	78	685	737	685	21392	22800	24724	327	325	319
245	88	122	136	672	916	1080	15580	15622	16546	64	66	66	376	428	406	15556	14576	15104			69	80	150	438	601	1119	23230	23333	23748	326	327	353	21423	20811	20279			65	61	89	709	764	713	21589	23115	25005	334	323	322
250	86	132	142	688	914	1084	15702	15728	16756	64	64	64	378	430	404	15590	14610	15108			73	86	168	444	613	1125	23682	23739	24229	330	324	350	21433	20829	20324			66	62	99	734	792	729	21811	23413	25418	333	323	320
255	90	144	180	704	922	1100	15876	15902	17004	64	66	66	375	436	416	15592	14614	15096			77	90	193	455	631	1145	24216	24133	24745	326	326	348	21473	20874	20320			69	65	123	759	802	743	22034	23827	25846	333	323	320
260	88	156	198	714	924	1094	16038	16032	17204	64	62	62	379	436	410	15578	14596	15100			85	103	209	463	639	1153	24743	24608	25346	330	325	350	21477	20869	20344			73	63	144	776	816	747	22358	24255	26390	333	328	319
265	88	170	228	724	924	1104	16190	16200	17460	64	62	64	376	446	414	15612	14618	15118			97	112	233	468	650	1169	25399	25140	26005	330	328	347	21534	20922	20389			79	64	172	783	834	767	22686	24735	26894	331	327	321
270	86	186	254	728	932	1102	16430	16372	17672	66	64	64	388	448	408	15628	14610	15112			113	124	248	478	657	1178	26067	25648	26638	330	327	346	21551	20927	20402			103	69	201	799	848	778	23026	25299	27454	333	323	320
275	90	206	274	744	930	1112	16592	16552	17864	62	60	64	383	456	414	15596	14612	15096			127	136	264	483	666	1186	26783	26214	27418	331	329	354	21555	20954	20404			124	73	234	809	861	787	23433	25860	28025	334	330	321
280	88	234	298	746	940	1114	16784	16732	18064	64	64	64	390	456	414	15636	14648	15118			149	152	280	484	676	1196	27536	26776	28154	329	327	352	21572	20992	20411			140	80	265	822	878	798	23854	26521	28695	338	329	318
285	90	250	314	750	946	1116	16994	16930	18234	64	64	64	385	466	420	15622	14630	15118			178	162	294	486	682	1205	28314	27338	28915	335	332	356	21598	20981	20456			167	86	292	835	891	801	24318	27194	29336	338	335	323
290	94	270	326	760	944	1114	17196	17078	18412	62	64	66	388	460	424	15650	14648	15118			204	175	304	494	683	1207	29045	27900	29611	330	332	356	21643	21034	20497			190	95	316	846	886	808	24808	27888	30103	340	330	322
295	94	292	340	758	944	1112	17408	17660	18534	62	62	66	389	468	422	15630	14634	15114			231	184	319	494	688	1214	29795	28506	30286	330	338	352	21654	21024	20481			223	105	339	852	895	813	25307	28590	30760	346	332	323
300	98	314	350	764	940	1120	17604	17808	18726	62	66	66	398	466	418	15640	14654	15148			258	194	329	496	697	1221	30548	28998	30943	332	331	352	21676	21068	20541			256	217	362	857	908	820	25821	29268	31384	342	335	328
305	102	326	360	768	942	1128	17794	17994	18876	64	62	64	406	466	422	15662	14656	15122			281	204	337	498	698	1225	31191	29410	31520	329	333	357	21697	21079	20547			281	309	382	862	915	827	26337	29909	31944	343	330	326
310	110	344	368	770	942	1118	17956	18146	18996	64	64	68	402	468	424	15660	14686	15120			308	208	345	499	701	1228	31804	29875	32082	335	334	360	21691	21109	20551			307	369	398	869	921	830	26826	30524	32506	346	338	328
315	108	358	372	780	950	1128	18152	18340	19100	64	62	62	407	468	426	15658	14682	15146			328	212	350	500	707	1236	32372	30295	32574	333	334	357	21732	21120	20564			330	430	417	873	912	829	27328	31101	33131	350	339	329
320	120	370	380	778	954	1122	18328	18466	19244	64	66	66	408	476	432	15666	14690	15142			342	221	361	503	702	1238	32910	30646	32880	333	333	357	21753	21117	20609			354	488	429	878	912	838	27816	31636	33585	342	337	323
325	140	378	388	780	956	1120	18508	18648	19362	66	64	64	408	480	430	15682	14694	15134			358	226	367	504	706	1241	33411	30920	33230	333	334	360	21797	21168	20607			374	538	449	889	930	835	28276	32133	33899	340	343	329
330	156	386	390	782	956	1124	18672	18788	19470	60	64	64	408	484	438	15682	14672	15134			372	230	374	502	713	1238	33841	31211	33543	334	337	361	21784	21183	20623			398	595	456	892	930	839	28668	32530	34275	343	342	327
335	180	386	388	788	948	1122	18822	18940	19546	62	58	64	413	490	440	15678	14710	15144			386	234	377	507	710	1245	34145	31410	33825	339	336	362	21783	21192	20671			419	641	469	889	936	851	29152	32975	34657	342	340	331
340	196	398	386	788	950	1124	18952	19090	19634	66	62	60	418	486	436	15678	14690	15142			402	239	383	508	714	1246	34509	31632	34030	339	340	362	21812	21240	20673			433	690	476	900	944	847	29502	33307	34939	342	344	329
345	218	404	392	794	950	1128	19096	19158	19704	62	66	64	418	498	440	15696	14708	15156			418	243	389	512	717	1251	34833	31833	34160	339	340	363	21839	21234	20704			448	716	487	898	939	841	29882	33588	35227	338	345	328
350	240	410	398	796	950	1132	19230	19292	19804	60	64	62	421	500	448	15704	14688	15140			425	248	393	518	711	1253	35094	31982	34391	340	337	359	21884	21258	20706			462	754	495	896	934	850	30205	33845	35444	340	344	337
355	260	412	396	794	948	1136	19314	19408	19850	60	64	64	424	502	444	15664	14718	15132			435	252	395	511	714	1248	35301	32086	34543	341	341	362	21892	21264	20728			476	786	501	905	939	847	30513	34113	35621	343	349	333
360	280	412	396	794	952	1126	19472	19522	19938	64	64	64	428	506	444	15706	14722	15142			445	253	398	514	720	1257	35466	32239	34683	343	343	362	21924	21296	20761			488	820	502	904	945	857	30787	34351	35719	350	346	334
365	302	416	404	798	954	1132	19580	19644	19984	62	62	66	432	512	452	15710	14720	15120			451	254	402	512	720	1260	35611	32298	34820	342	339	361	21925	21336	20788			496	844	512	906	957	851	31036	34508	35802	357	350	337
370	326	422	402	798	952	1138	19650	19752	20056	64	68	64	424	514	446	15720	14734	15142			456	263	406	513	720	1258	35847	32425	34844	343	342	365	21934	21331	20788			502	865	516	910	949	853	31257	34679	35982	361	349	335
375	336	424	404	806	952	1136	19760	19798	20132	62	64	64	432	512	444	15712	14764	15174			461	264	405	515	721	1256	35971	32531	34883	343	343	358	21969	21349	20818			506	874	518	911	945	855	31462	34836	36209	356	353	339
380	360	422	404	800	954	1132	19846	19908	20162	64	62	64	433	518	454	15726	14724	15124			468	262	409	512	724	1269	36155	32561	35011	346	345	362	21971	21384	20840			514	900	524	915	958	855	31688	34973	36246	364	357	338
385	374	422	406	808	954	1128	19924	19946	20176	64	64	64	432	512	450	15722	14728	15176			473	266	410	519	723	1261	36150	32663	35136	348	343	363	21988	21407	20887			519	915	523	914	957	861	31912	35076	36331	363	354	338
390	392	426	408	800	954	1134	19992	20038	20240	64	64	64	438	510	456	15690	14748	15154			479	264	412	516	724	1258	36299	32731	35218	354	345	361	21992	21408	20907			523	931	527	918	966	856	32067	35191	36427	365	361	338
395	402	428	404	806	952	1142	20090	20120	20282	64	66	64	439	520	458	15732	14740	15158			477	264	412	515	725	1264	36370	32798	35281	354	347	363	22026	21425	20912			528	949	524	918	957	863	32193	35286	36475	370	364	340
400	418	426	412	806	956	1142	20136	20166	20334	62	64	60	442	526	456	15724	14768	15180			482	269	418	519	718	1271	36530	32866	35241	351	344	358	22031	21438	20927			531	956	537	917	955	859	32318	35370	36534	372	364	342
405	422	432	410	814	950	1140	20254	20220	20348	66	62	62	447	524	454	15726	14764	15174			486	272	419	515	722	1271	36584	32902	35345	352	344	362	22054	21474	20952			530	961	536	914	949	858	32478	35436	36725	376	361	343
410	426	430	410	812	956	1136	20292	20302	20382	64	64	64	441	530	462	15702	14766	15202			488	271	420	520	723	1268	36685	32985	35386	355	347	361	22074	21487	20927			543	970	540	918	954	854	32603	35562	36743	375	364	341
415	434	434	408	808	956	1138	20340	20362	20428	64	64	64	448	530	456	15730	14754	15162			490	270	420	515	727	1269	36663	32995	35436	353	351	359	22081	21498	21006			543	986	541	919	952	861	32727	35601	36801	384	367	343
420	444	434	418	812	958	1136	20404	20412	20434	62	66	60	444	526	458	15738	14800	15192			492	270	418	518	728	1272	36770	33046	35501	359	354	361	22099	21529	21000			547	994	542	920	960	856	32850	35660	36801	376	368	344
425	448	430	416	814	958	1128	20472	20448	20438	60	66	66	451	530	468	15724	14762	15186			491	272	419	518	723	1261	36849	33108	35529	363	354	359	22137	21541	21028			549	999	545	924	961	860	32935	35724	36850	376	370	348
430	456	434	410	810	956	1140	20538	20512	20480	64	60	62	450	532	464	15762	14788	15174			496	273	422	517	722	1269	36887	33153	35529	362	357	358	22128	21571	21019			555	1008	543	924	951	862	33035	35749	36929	391	371	346
435	458	436	410	808	952	1138	20574	20544	20500	62	60	60	457	540	454	15754	14760	15174			495	275	423	519	721	1268	36951	33143	35567	335	360	364	22126	21553	21035			553	1011	549	922	943	858	33111	35847	37037	401	370	347
440	466	434	414	814	956	1138	20620	20584	20534	66	64	62	454	536	464	15734	14772	15174			498	272	425	518	726	1270	37001	33209	35575	343	358	365	22161	21595	21069			555	1015	549	924	955	859	33174	35885	36975	320	373	347
445	470	432	414	806	956	1138	20664	20628	20538	62	66	64	455	544	462	15746	14790	15178			497	274	430	517	721	1268	37003	33228	35704	339	363	364	22155	21617	21097			558	1024	553	922	945	856	33241	35937	37062	328	374	344
450	470	436	412	812	954	1138	20658	20656	20564	60	60	62	458	542	470	15756	14776	15180			496	272	431	517	727	1263	37072	33223	35630	344	368	368	22205	21641	21107			560	1029	549	927	952	859	33378	35989	37026	340	379	349
455	474	434	414	810	956	1134	20726	20688	20588	60	64	64	461	552	474	15748	14800	15194			502	275	434	520	725	1271	37112	33315	35704	342	370	360	22203	21657	21129			560	1035	558	924	956	870	33420	36022	37081	340	381	346
460	480	436	416	814	954	1142	20788	20728	20568	64	62	64	461	554	472	15772	14806	15170			504	276	433	524	721	1266	37208	33343	35717	337	371	363	22217	21679	21129			566	1037	551	927	955	871	33504	36051	37105	341	381	349
465	480	436	414	816	958	1136	20798	20760	20598	64	64	62	464	554	472	15780	14808	15202			508	280	438	522	724	1271	37217	33371	35750	339	370	366	22229	21656	21164			564	1044	551	925	954	868	33575	36108	37099	298	383	348
470	480	444	412	816	952	1140	20812	20826	20626	64	62	64	465	550	482	15776	14824	15192			508	278	434	522	717	1270	37262	33393	35835	342	372	366	22231	21699	21198			567	1044	556	924	961	868	33656	36143	37118	295	386	348
475	486	446	418	818	948	1132	20706	20780	20624	64	64	64	468	558	484	15760	14798	15180			508	276	434	521	722	1270	37277	33403	35884	348	374	364	22296	21707	21199			568	1056	554	932	970	882	33706	36219	37150	300	395	353
480	488	446	420	814	954	1146	20740	20790	20656	66	62	64	467	560	486	15782	14832	15172			509	277	433	521	723	1268	37280	33464	35953	346	374	367	22289	21737	21230			571	1061	555	930	973	879	33807	36207	37115	298	403	352
485	490	434	412	816	954	1142	20850	20806	20660	64	62	64	471	562	478	15786	14816	15182			508	277	431	519	723	1267	37330	33449	35924	343	376	367	22335	21755	21229			574	1067	555	936	979	885	33931	36267	37110	299	386	350
490	494	440	416	816	956	1138	20902	20846	20662	64	62	62	470	566	480	15784	14832	15166			511	279	431	522	722	1271	37403	33517	35950	356	377	365	22338	21774	21261			576	1073	555	932	973	879	35203	36307	37232	302	386	351
495	494	438	416	816	960	1140	20940	20846	20666	64	64	64	468	566	484	15758	14830	15192			512	281	437	524	723	1272	37406	33527	36011	292	378	364	22357	21784	21288			570	1055	561	925	955	863	35310	36305	37387	312	345	349
500	496	438	420	822	956	1140	20988	20902	20688	62	62	64	471	568	484	15782	14822	15188			513	281	432	520	722	1268	37450	33603	36063	290	379	369	22400	21800	21339			569	1055	559	927	945	864	35379	36340	37436	314	343	353
505	498	434	416	822	952	1140	20996	20930	20730	62	62	64	473	576	486	15784	14810	15188			515	278	431	522	723	1270	37485	33616	36113	259	376	366	22424	21845	21333			571	1055	561	925	958	865	35469	36368	37407	312	344	352
510	494	440	416	816	952	1138	21046	20944	20706	64	64	64	474	572	490	15796	14832	15212			517	278	432	523	729	1271	37519	33634	36173	253	379	367	22422	21861	21353			571	1064	562	925	959	866	35549	36386	37405	314	350	356
515	502	438	418	820	954	1138	21098	20976	20716	64	64	62	476	572	488	15778	14820	15186			512	279	431	523	724	1267	37524	33634	36146	253	380	369	22428	21845	21366			574	1066	560	930	954	870	35594	36449	37464	316	349	355
520	504	440	420	818	952	1136	21114	20996	20714	62	64	64	474	578	492	15806	14820	15178			519	274	433	523	726	1269	37572	33676	36182	254	379	366	22445	21885	21400			579	1071	563	927	961	871	35606	36415	37465	317	349	355
525	504	442	416	812	952	1136	21132	21018	20766	64	62	62	477	572	488	15784	14842	15188			521	279	430	524	723	1268	37527	33682	36327	254	381	367	22450	21868	21427			576	1065	562	929	957	866	35721	36441	37504	322	350	356
530	508	448	416	820	954	1138	21142	21000	20758	66	66	64	475	580	496	15770	14826	15196			518	280	432	522	723	1266	37581	33704	36280	255	385	369	22473	21889	21426			573	1063	564	926	948	890	35783	36472	37606	315	348	355
535	508	442	416	818	952	1138	21164	21016	20750	62	62	64	472	582	502	15796	14842	15196			522	276	429	520	725	1269	37551	33748	36342	257	379	367	22494	21924	21473			572	1058	564	928	948	884	35872	36516	37622	289	351	353
540	506	446	420	822	952	1142	21174	21054	20758	62	62	60	474	584	492	15796	14872	15192			517	276	427	524	724	1264	37558	33731	36441	258	379	371	22484	21931	21477			575	1061	567	927	951	888	35908	36588	37620	281	355	355
545	508	444	420	818	952	1142	21206	21072	20766	60	66	64	479	586	502	15820	14880	15178			520	278	434	523	723	1263	37607	33765	36372	256	380	370	22552	21954	21515			574	1062	567	924	951	882	35983	36608	37586	279	357	361
550	514	446	420	820	956	1140	21232	21090	20788	64	64	62	480	588	506	15800	14856	15194			523	281	436	523	726	1267	37769	33845	36308	258	382	370	22543	21975	21518			576	1066	567	927	946	889	36045	36586	37632	259	357	356
555	516	442	420	816	960	1142	21276	21120	20766	64	62	60	480	588	500	15810	14870	15192			519	284	436	529	722	1274	37784	33915	36354	255	389	367	22559	21977	21546			578	1065	565	926	958	890	36106	36660	37673	241	358	356
560	514	442	418	816	948	1138	21272	21124	20784	60	62	60	478	594	502	15812	14870	15214			520	285	441	524	715	1271	37835	33918	36380	249	388	369	22563	21998	21565			580	1071	563	929	957	893	36208	36653	37612	240	359	357
565	518	440	420	822	952	1150	21310	21158	20786	62	64	64	481	592	502	15798	14854	15188			519	283	434	522	719	1272	37812	33914	36419	252	385	371	22565	22008	21561			572	1068	563	931	942	885	36208	36692	37782	239	358	357
570	514	440	414	818	958	1142	21304	21144	20812	62	64	60	486	592	504	15924	14866	15176			524	281	437	521	726	1269	37840	33923	36424	260	386	371	22603	22019	21578			573	1063	567	925	942	888	36247	36694	37817	242	358	358
575	518	446	420	816	950	1140	21304	21192	20806	66	66	64	487	590	508	15924	14846	15224			519	280	433	524	719	1275	37792	33916	36513	246	382	371	22595	22065	21618			572	1064	568	928	948	889	36273	36701	37793	240	363	361
580	516	446	418	814	956	1138	21334	21148	20808	62	62	64	490	592	512	15918	14872	15214			521	284	437	524	720	1274	37860	33959	36470	247	384	373	22633	22067	21604			579	1071	565	932	945	885	36357	36741	37735	240	364	358
585	524	446	420	828	954	1144	21342	21180	20818	64	66	64	487	596	514	15908	14854	15194			525	286	439	524	719	1274	37906	33986	36467	251	390	371	22630	22067	21643			578	1069	569	928	950	885	36372	36786	37813	244	365	362
590	530	448	418	826	954	1146	21374	21174	20852	62	62	62	482	596	516	15910	14876	15208			522	286	438	523	722	1279	37950	34035	36522	281	386	371	22622	22098	21647			580	1074	568	925	949	889	36380	36808	37798	242	362	360
595	530	448	422	822	954	1140	21352	21158	20828	64	64	62	485	592	520	15960	14878	15208			522	286	438	523	725	1278	37931	34037	36509	270	393	371	22664	22102	21678			586	1076	568	934	954	886	36446	36813	37782	240	366	364
600	530	446	420	824	954	1140	21360	21180	20828	60	64	62	490	598	522	15950	14868	15154			519	285	438	524	723	1273	37996	34073	36539	225	391	371	22680	22081	21666			585	1073	567	927	950	886	36440	36831	37769	235	368	363
													--
													--
													--
													--
													--
													--
													--
													--
													--
													--
													--
													--
													--
													--
													--
													--
													--
													--
													--
													--
													--
													--
													--
													--
													--
													--
													--
													--
													--
													--
													--
													--
													--
													--
													--
													--
													--
													--
													--
													--
													--
													--
													--
													--
													--
													--
													--
													--
													--
													--
													--
													--
													--
													--
													--
													--
													--
													--
													--
													--
													--
													--
													--
													--
													--
													--
													--
[truncated: 3 more columns]

## Sheet: Seeded aggregation 0 LF
Time	1%	1%	1%	0.1%	0.1%	0.1%	0.01%	0.01%	0.01%	0.001%	0.001%	0.001%	0.0001%	0.0001%	0.0001%	0.00001%	0.00001%	0.00001%	0.000001%	0.000001%	0.000001%	0.0000001%	0.0000001%	0.0000001%	0.00000001%	0.00000001%	0.00000001%		Repeat 1	1%	1%	1%	0.1%	0.1%	0.1%	0.01%	0.01%	0.01%	0.001%	0.001%	0.001%	0.0001%	0.0001%	0.0001%	0.00001%	0.00001%	0.00001%	0.000001%	0.000001%
0	472	478	468	132	132	134	112	114	112	112	108	112	112	110	110	114	110	112	110	114	110	114	112	110	112	108	112			453	464	457	114	115	115	84	83	85	78	81	78	79	79	80	79	81	79	81	80
5	366	368	358	116	112	114	0	100	100	100	100	100	98	100	98	98	100	98	96	98	96	98	100	98	100	98	96			349	355	349	92	95	93	69	70	70	66	68	68	66	67	68	68	67	67	68	67
10	336	424	376	112	114	112	96	98	96	94	94	94	94	96	96	92	98	94	92	92	92	94	94	96	94	92	98			323	324	318	86	85	86	64	64	63	62	63	62	61	63	63	62	63	64	64	62
15	416	584	508	114	112	112	94	92	92	92	92	92	92	94	94	92	92	86	90	88	92	94	90	90	90	94	94			470	320	321	82	84	82	64	63	62	60	60	60	61	61	60	61	60	60	61	61
20	596	762	624	122	124	128	92	92	90	88	88	90	90	90	90	94	90	90	86	88	94	88	88	90	90	90	88			505	322	438	85	87	86	60	61	61	60	59	58	57	58	58	60	59	58	59	59
25	762	914	740	142	146	138	96	92	92	90	90	90	90	86	86	88	88	92	86	88	88	88	90	88	90	92	90			620	354	558	92	95	92	61	61	61	59	59	59	58	58	59	57	58	58	60	60
30	886	1042	848	164	230	160	96	98	94	90	90	92	90	90	90	88	90	90	88	88	88	92	88	88	90	88	88			740	435	676	113	103	108	61	63	64	60	58	58	56	59	58	58	57	58	58	57
35	974	1118	920	248	302	206	100	100	98	92	92	90	90	90	90	88	88	90	86	88	88	90	88	88	88	88	84			838	501	776	133	137	121	67	66	67	60	59	59	58	59	59	58	58	58	60	58
40	1018	1178	968	342	388	288	96	108	106	90	90	92	92	90	90	88	88	90	88	88	90	90	90	90	90	90	86			904	634	859	173	179	163	71	72	67	59	59	60	58	58	58	57	58	57	58	58
45	1054	1212	996	424	484	366	110	120	116	92	96	92	90	88	88	86	88	88	86	86	88	90	86	90	90	86	88			951	757	897	233	236	213	87	79	88	61	60	60	59	58	58	58	58	58	59	59
50	1076	1228	1020	506	562	462	130	156	140	98	88	98	86	88	90	88	88	88	90	86	88	90	90	88	86	88	90			968	822	921	283	292	266	107	125	111	62	66	64	57	59	59	58	58	58	59	58
55	1066	1242	1018	572	622	522	176	198	190	104	104	108	88	88	90	88	88	90	88	90	88	88	90	88	88	88	88			978	860	934	348	339	318	154	198	151	72	73	70	58	59	58	58	58	58	58	60
60	1072	1260	1034	604	664	554	226	260	234	126	114	150	92	92	90	88	88	88	86	84	86	90	86	88	88	90	86			995	877	926	384	386	356	267	316	207	75	75	78	60	60	59	58	58	60	60	59
65	1098	1270	1050	626	674	582	274	332	274	142	148	296	90	90	92	90	90	90	86	88	88	88	88	88	86	88	86			1014	901	941	415	424	378	351	403	257	92	152	101	58	59	60	59	57	58	58	58
70	1138	1284	1048	666	704	600	324	382	324	180	206	406	94	94	96	92	88	86	88	86	88	88	90	88	88	90	92			1009	920	941	437	441	373	404	471	307	124	236	145	61	63	62	59	59	59	59	60
75	1122	1280	1056	678	712	606	354	414	340	224	272	500	100	104	110	86	86	90	90	86	88	88	88	90	90	90	92			1013	916	940	441	445	399	451	529	336	173	323	237	68	67	71	58	57	59	58	59
80	1126	1288	1050	672	720	618	440	434	368	270	324	572	106	128	130	90	92	94	88	88	88	90	88	86	92	86	88			1023	958	943	451	457	415	488	554	376	216	405	305	79	83	82	60	62	61	59	61
85	1164	1292	1056	698	714	620	454	444	372	308	360	624	122	176	164	88	94	98	84	88	88	88	88	88	86	86	88			1027	973	955	484	466	413	509	583	420	268	477	368	99	100	101	61	65	63	59	60
90	1152	1292	1058	710	718	630	488	450	386	354	406	662	140	212	208	90	106	110	86	86	92	88	88	88	88	86	86			1027	962	952	515	469	441	521	604	440	311	539	412	123	125	127	71	73	70	59	60
95	1162	1298	1054	704	724	628	498	454	402	388	460	690	152	250	242	100	108	122	84	88	90	90	86	90	88	88	88			1023	1009	957	518	475	452	538	614	464	354	582	447	142	150	151	81	86	79	64	61
100	1174	1306	1052	712	730	622	502	482	408	404	506	714	190	294	276	112	124	148	90	92	92	92	88	90	92	90	88			1030	1035	959	556	475	479	545	640	478	388	613	479	169	171	181	94	99	91	61	65
105	1142	1314	1058	708	726	632	504	484	412	432	534	724	232	316	298	128	142	174	94	94	96	90	88	88	88	92	88			1027	1043	961	583	479	487	553	643	488	417	643	501	192	198	203	119	116	108	67	61
110	1180	1316	1056	712	740	632	514	498	414	436	560	736	250	338	322	142	166	206	96	92	98	88	88	90	92	88	88			1044	1082	963	606	479	522	557	656	483	439	661	520	221	221	232	137	145	126	71	63
115	1172	1312	1066	720	752	636	528	500	424	454	576	744	270	358	340	160	192	240	96	98	104	92	90	88	92	88	88			1036	1046	955	629	481	544	560	664	483	454	680	533	238	248	249	163	166	151	75	66
120	1184	1304	1060	706	742	638	532	502	402	462	592	758	294	378	358	198	218	270	104	102	104	94	90	88	92	88	86			969	1061	964	631	483	552	562	674	493	460	689	546	260	260	264	193	194	171	82	69
125	1180	1294	1060	716	744	638	538	498	418	468	596	758	314	392	370	226	242	318	106	102	118	96	88	88	90	88	84			996	1079	958	615	487	566	563	676	502	474	697	551	276	279	275	226	227	192	88	74
130	1154	1298	1056	720	738	640	534	506	422	470	612	764	342	402	382	252	266	356	116	116	124	96	90	92	88	88	88			1041	1107	959	629	485	571	568	677	498	480	710	561	280	293	289	248	249	217	97	76
135	1182	1292	1056	722	732	638	542	508	422	474	620	772	342	410	392	278	300	394	122	118	130	98	90	94	92	88	88			1011	1153	962	628	484	560	574	682	499	485	718	567	289	297	297	271	275	244	108	82
140	1176	1288	1062	710	738	642	540	514	420	466	622	770	348	420	400	298	318	414	130	124	152	102	92	94	88	86	86			987	1156	960	640	483	572	572	684	501	487	717	570	301	308	307	289	294	263	120	86
145	1182	1310	1072	724	740	638	538	516	422	478	626	772	358	434	412	336	340	446	140	134	156	108	92	100	90	88	90			1026	1134	965	637	484	583	578	685	507	486	726	570	312	319	314	300	309	286	133	95
150	1178	1304	1064	716	746	638	546	516	418	478	632	784	376	442	414	370	360	476	152	138	166	110	98	102	90	92	94			1027	1152	967	658	482	580	569	691	508	496	725	575	314	326	320	322	330	305	154	104
155	1184	1306	1064	714	752	634	550	520	420	476	632	780	374	440	420	400	380	492	170	148	176	116	94	106	88	90	90			1045	1134	960	654	480	572	576	685	510	494	727	576	322	331	330	332	341	321	171	114
160	1156	1314	1078	724	754	634	546	526	416	478	642	770	386	454	422	432	396	522	180	162	194	122	102	112	88	92	94			1040	1165	974	668	488	575	573	692	505	484	728	577	326	339	334	346	356	341	184	122
165	1178	1308	1072	704	752	636	556	526	418	484	640	772	388	456	428	460	418	548	204	168	202	126	108	118	94	94	96			1055	1127	967	665	484	602	575	698	509	487	732	575	346	347	344	359	368	360	213	140
170	1204	1314	1070	718	758	634	562	518	418	484	644	770	390	462	434	482	436	568	228	182	220	140	122	140	98	98	106			1067	1152	962	664	484	611	580	707	511	487	734	573	339	351	342	372	382	371	255	153
175	1184	1308	1074	720	744	632	560	516	418	482	648	770	404	470	436	504	452	588	248	194	240	152	140	152	100	98	110			1072	1180	971	666	483	612	578	709	514	490	731	576	344	349	345	389	391	386	284	169
180	1200	1318	1076	714	752	632	560	526	426	482	648	766	404	470	436	524	466	606	272	222	264	164	164	178	110	104	116			1083	1190	968	662	484	633	580	707	524	493	738	577	342	354	348	397	401	397	319	190
185	1162	1304	1072	716	752	636	562	506	442	484	650	768	404	470	444	542	474	618	298	240	276	192	200	208	116	112	132			1065	1192	962	667	486	627	579	713	512	493	739	579	347	359	350	405	403	412	358	208
190	1138	1304	1074	720	750	636	558	510	444	488	652	770	410	474	436	560	486	632	326	266	294	220	228	248	128	122	156			1117	1185	968	661	484	622	579	711	505	494	740	578	345	359	353	412	412	420	389	231
195	1166	1310	1076	728	746	632	560	506	436	482	650	768	416	470	450	568	494	638	346	288	314	256	256	278	144	132	174			1098	1199	959	687	490	621	582	712	507	497	740	577	349	362	355	422	418	428	420	248
200	1150	1310	1084	734	754	644	562	510	440	492	656	776	414	478	446	578	504	652	370	314	332	298	282	310	162	144	196			1088	1213	966	664	485	619	583	717	507	495	737	578	356	365	356	424	422	437	443	265
205	1134	1314	1082	710	756	642	566	504	444	484	656	770	420	476	444	590	510	666	384	332	342	338	304	338	186	154	230			1079	1244	964	654	486	627	588	716	512	490	741	579	360	370	360	433	427	441	462	282
210	1150	1306	1080	722	752	636	566	508	442	484	652	776	416	472	444	596	520	668	396	348	366	382	332	366	206	182	258			1074	1224	968	654	487	622	587	720	512	495	740	581	355	370	360	436	431	444	477	296
215	1152	1296	1078	724	758	640	572	510	448	486	654	772	426	482	450	600	526	682	412	366	372	422	354	386	232	206	294			1077	1241	968	660	487	632	585	723	510	492	741	580	356	379	362	439	434	449	492	308
220	1154	1290	1088	722	758	648	566	514	454	482	656	770	420	482	444	608	526	688	420	378	378	452	368	408	254	232	316			1095	1253	961	647	485	629	587	723	519	494	736	582	356	376	364	444	438	450	507	317
225	1172	1292	1080	722	746	644	576	524	460	490	654	772	422	488	446	616	530	690	428	388	392	486	380	420	288	248	332			1078	1255	967	629	486	636	587	725	516	489	731	585	368	376	366	443	439	451	511	323
230	1150	1300	1082	716	758	642	572	520	462	488	652	776	426	486	450	620	530	694	438	398	400	514	404	438	320	268	354			1103	1255	965	621	487	632	586	722	514	488	734	581	373	383	366	445	445	454	520	332
235	1154	1294	1086	726	760	648	576	530	468	480	656	770	428	488	450	630	540	696	442	406	454	536	414	448	352	292	376			1075	1270	963	635	485	643	593	723	514	483	725	580	374	381	368	453	444	454	526	334
240	1184	1300	1084	724	752	640	578	520	464	486	656	772	430	484	446	628	544	694	450	414	420	560	426	460	376	306	388			1095	1252	974	643	487	661	595	723	517	488	729	584	371	380	371	454	443	455	530	342
245	1184	1284	1084	722	756	646	576	526	472	490	662	772	434	490	454	630	540	706	450	424	422	576	442	470	402	322	396			1102	1259	971	643	489	668	589	726	515	486	732	587	375	385	368	459	444	459	540	343
250	1180	1286	1082	730	752	646	578	530	464	486	656	776	434	486	454	632	542	708	456	426	436	592	436	480	418	338	408			1116	1266	971	645	484	661	587	722	512	492	733	579	373	384	371	456	452	464	539	348
255	1170	1288	1088	724	738	646	576	532	472	498	662	768	432	490	452	632	544	714	456	436	442	602	450	486	434	346	412			1111	1267	974	640	487	652	591	725	511	491	735	585	378	385	369	455	452	462	545	354
260	1168	1312	1092	722	732	644	578	530	474	498	662	770	436	488	450	634	544	714	466	438	434	612	454	486	444	358	422			1127	1266	965	640	487	665	590	725	524	487	733	584	378	389	373	459	451	461	550	356
265	1190	1308	1096	724	738	646	576	534	476	502	666	768	434	486	450	634	548	712	464	438	442	620	458	492	458	372	424			1135	1296	970	646	490	662	590	716	526	489	732	585	376	386	371	462	452	464	551	359
270	1188	1316	1080	732	742	652	582	526	474	512	664	774	436	484	452	634	544	716	464	440	448	628	470	494	466	378	432			1136	1306	978	645	485	659	595	720	523	487	732	585	376	388	371	458	453	464	554	362
275	1206	1326	1090	732	748	644	580	528	474	508	666	770	446	484	458	636	552	718	462	444	442	630	472	494	468	388	438			1154	1305	982	656	478	655	598	726	523	489	732	584	373	389	372	461	452	464	556	365
280	1218	1322	1090	738	748	646	576	532	474	512	660	770	438	486	450	636	544	722	468	446	444	632	466	498	476	390	436			1153	1287	981	658	475	657	596	730	525	493	725	587	380	392	376	467	452	463	556	360
285	1194	1318	1090	750	744	644	582	532	474	518	662	770	442	482	452	634	552	714	470	450	448	638	482	498	480	394	434			1153	1297	977	655	465	649	598	729	527	491	726	587	374	392	371	467	459	465	562	366
290	1200	1314	1092	752	744	644	582	534	474	516	660	766	444	484	452	636	548	716	470	448	448	636	480	496	482	394	442			1139	1286	981	660	467	655	592	733	528	491	724	588	375	392	374	467	456	470	562	361
295	1192	1324	1086	748	736	648	578	530	474	512	670	770	446	484	454	636	542	718	470	458	452	648	482	500	488	400	442			1130	1307	976	669	472	661	594	731	524	490	723	587	374	393	375	467	457	464	564	364
300	1200	1324	1090	738	738	648	582	534	476	508	664	774	452	490	456	642	552	720	474	452	454	648	492	500	486	402	440			1130	1320	974	677	468	651	597	733	526	489	726	587	372	395	377	469	457	464	563	366
305	1194	1332	1086	738	748	646	582	534	474	514	664	774	440	484	454	638	548	722	476	454	454	654	488	502	492	404	438			1154	1296	970	676	471	639	602	729	524	488	723	586	394	395	375	470	457	466	560	365
310	1222	1340	1084	742	728	644	586	532	472	516	670	766	450	488	454	640	552	728	474	458	456	660	494	508	496	406	448			1143	1325	976	668	467	629	600	728	513	485	724	586	374	395	378	464	458	465	564	364
315	1214	1348	1086	748	722	648	582	552	474	520	668	774	440	482	452	642	554	730	470	456	454	656	490	502	490	408	442			1124	1304	977	675	469	635	596	730	511	490	731	586	372	392	372	471	458	466	565	364
320	1218	1352	1094	748	730	650	574	548	476	516	670	780	458	490	450	636	552	728	472	456	458	658	486	508	492	410	448			1132	1301	979	677	469	628	601	732	513	489	725	581	376	393	377	473	460	468	567	368
325	1214	1324	1086	746	732	652	586	562	474	522	666	776	452	486	450	640	548	728	472	456	520	662	488	504	490	414	442			1131	1306	977	678	472	622	607	732	514	482	731	585	371	397	379	472	460	465	567	367
330	1212	1314	1082	744	728	652	582	556	472	518	674	788	458	484	456	640	554	740	468	462	500	664	488	508	496	412	448			1135	1281	970	678	466	639	604	729	516	484	733	584	371	395	378	470	458	467	566	373
335	1180	1330	1078	744	730	652	578	548	476	524	670	788	448	484	450	642	554	728	474	462	498	664	490	504	494	416	452			1137	1274	968	677	472	657	601	730	513	484	734	587	371	395	381	469	459	468	567	366
340	1188	1334	1084	746	724	656	584	554	470	520	674	792	456	484	452	650	554	732	476	458	500	658	488	506	494	418	446			1131	1285	978	672	470	654	608	727	506	486	737	589	377	396	379	471	460	470	568	366
345	1184	1312	1082	744	724	656	582	556	478	528	670	788	454	478	450	644	552	728	470	470	500	666	488	506	498	418	448			1127	1320	981	672	471	666	611	732	511	482	738	588	376	397	378	468	461	470	569	401
350	1160	1312	1084	742	724	654	584	564	472	518	668	788	462	486	450	644	562	736	476	472	498	666	492	508	504	420	452			1134	1302	977	669	468	665	615	734	511	482	730	588	375	394	380	468	458	468	567	403
355	1144	1322	1082	752	736	660	580	562	474	506	670	788	458	482	452	638	550	734	474	468	498	660	486	512	498	418	446			1144	1309	982	670	471	662	613	726	503	479	728	591	376	395	382	470	458	468	566	402
360	1154	1310	1080	740	726	654	588	566	472	502	674	794	460	482	452	638	556	732	476	470	500	660	496	510	500	414	446			1137	1341	982	662	469	660	615	729	505	477	733	586	375	397	381	470	460	466	568	399
365	1174	1298	1084	744	726	654	584	562	472	504	676	790	460	482	448	642	558	734	470	494	504	662	494	508	500	416	448			1144	1324	981	661	468	662	610	733	508	481	733	590	374	395	379	472	465	469	568	404
370	1182	1296	1084	746	730	654	586	562	474	504	670	792	462	484	448	646	558	738	474	498	502	664	494	514	506	414	450			1133	1310	982	661	469	661	619	734	509	481	732	588	376	399	380	473	464	470	575	401
375	1180	1302	1094	746	730	654	588	568	478	508	668	796	458	478	454	640	560	738	472	500	500	664	494	512	498	422	448			1147	1320	981	662	468	651	614	736	503	479	731	586	371	399	384	474	465	468	570	402
380	1180	1308	1096	744	724	654	588	572	476	496	676	792	468	486	448	644	554	734	476	496	504	662	496	512	500	420	446			1153	1335	983	660	469	652	617	736	505	477	730	588	375	397	384	472	462	465	570	402
385	1182	1300	1094	742	730	654	588	576	472	508	676	794	456	482	454	644	560	736	474	504	504	666	498	512	504	418	448			1153	1329	988	656	467	652	618	734	507	480	732	589	373	397	383	468	463	470	568	405
390	1170	1302	1094	750	726	658	590	572	478	512	674	786	464	476	452	646	554	738	472	502	506	664	500	514	504	418	442			1133	1353	979	659	469	651	615	732	499	480	734	589	372	399	381	472	462	465	567	401
395	1166	1308	1098	746	734	658	590	564	476	512	676	794	460	482	450	642	556	740	474	504	508	660	498	512	502	430	448			1139	1348	981	661	471	662	610	734	501	481	735	590	373	399	381	471	464	468	571	402
400	1186	1308	1088	748	734	656	590	568	474	512	676	794	458	484	452	642	556	738	476	506	504	658	500	512	498	424	452			1143	1338	976	662	471	666	611	737	502	477	735	594	372	396	381	473	463	471	573	402
405	1190	1300	1092	750	734	656	596	562	474	510	674	794	466	488	456	644	558	742	476	506	502	660	498	516	496	424	450			1152	1341	958	668	472	668	612	735	505	473	732	590	373	398	382	473	463	468	576	402
410	1188	1296	1088	750	738	646	592	568	476	504	678	796	462	482	452	646	564	744	476	504	508	662	500	514	504	430	446			1163	1330	957	676	473	666	613	746	513	475	730	591	369	398	382	470	461	465	575	403
415	1188	1296	1084	744	738	656	596	570	478	494	678	796	464	480	450	642	556	740	474	502	502	660	502	514	504	432	446			1160	1336	960	678	470	665	611	740	512	473	733	593	373	397	387	470	459	467	572	403
420	1210	1330	1090	746	744	656	594	566	472	502	678	796	462	474	448	646	554	740	476	506	510	660	504	514	504	430	446			1169	1354	971	675	469	658	613	741	510	475	733	592	375	399	383	473	459	467	567	408
425	1204	1322	1092	742	744	658	594	568	476	504	678	792	464	478	448	648	560	744	472	504	500	660	500	514	504	432	446			1159	1338	968	679	454	669	613	731	506	479	735	590	372	398	385	472	460	473	574	402
430	1204	1322	1094	746	734	654	588	568	474	498	678	794	462	476	450	642	558	742	474	504	504	658	500	514	502	430	448			1153	1356	972	681	455	664	610	738	498	473	733	587	372	397	381	468	459	465	575	402
435	1200	1340	1090	744	728	652	590	564	470	494	676	788	466	476	448	646	554	742	476	500	504	658	500	510	500	430	442			1171	1374	982	681	457	678	612	745	506	476	733	595	372	401	394	474	461	470	573	407
440	1192	1334	1092	746	734	658	596	568	478	508	682	794	468	480	454	646	560	744	472	498	506	656	504	512	506	432	446			1173	1367	978	677	457	671	613	740	500	473	734	588	375	401	385	474	459	465	574	406
445	1192	1326	1094	746	744	654	596	572	476	502	682	794	468	480	452	642	558	750	474	506	506	650	502	514	502	428	444			1187	1380	980	679	453	669	613	740	500	474	732	588	372	400	382	469	460	466	574	402
450	1220	1340	1092	754	730	656	594	564	474	498	680	796	466	484	450	646	554	742	474	506	508	654	502	514	508	428	442			1180	1371	976	682	453	666	611	740	504	473	733	592	372	402	386	470	457	470	573	402
455	1176	1332	1094	748	732	658	600	570	474	496	682	796	466	482	454	644	552	746	476	502	504	650	500	510	502	428	444			1168	1378	974	685	451	670	612	745	504	475	731	593	371	399	386	471	462	469	575	406
460	1178	1306	1088	744	734	656	600	568	480	502	682	796	464	480	456	640	564	748	478	510	508	648	506	512	508	428	452			1162	1372	980	685	456	672	610	743	504	472	734	589	371	400	385	472	460	466	573	408
465	1168	1308	1080	750	742	656	598	568	470	488	674	794	466	478	450	648	558	742	476	504	506	648	504	512	502	430	446			1160	1379	978	684	457	673	613	741	505	470	732	593	368	398	385	472	461	469	573	408
470	1182	1302	1086	746	742	658	606	568	474	492	678	792	476	476	452	642	554	744	476	506	508	650	504	510	502	432	444			1170	1373	966	696	455	671	615	745	502	476	732	592	368	401	388	474	460	467	573	406
475	1168	1336	1088	744	740	656	610	564	472	492	680	794	474	474	448	642	556	744	474	508	506	650	506	510	502	426	444			1180	1369	966	689	455	667	613	743	502	474	732	593	370	399	385	472	465	470	578	406
480	1166	1330	1084	756	740	658	610	566	476	490	684	794	474	482	462	650	558	748	476	510	508	648	504	510	506	432	442			1181	1360	964	691	452	667	612	741	506	470	729	594	371	401	388	473	463	467	577	404
485	1156	1332	1086	752	742	654	612	562	474	492	676	796	472	478	452	644	556	746	474	512	508	650	508	512	508	432	444			1178	1383	971	692	455	669	610	743	510	475	734	595	372	401	384	474	464	467	575	405
490	1180	1326	1086	760	748	654	610	566	472	492	680	792	472	478	452	646	554	748	474	504	504	644	504	510	502	434	448			1192	1380	966	696	455	667	609	743	511	472	729	595	369	400	386	472	465	467	575	408
495	1174	1332	1080	750	750	656	602	570	472	494	680	796	472	478	454	644	556	750	476	506	506	644	502	508	508	434	448			1202	1389	965	693	455	664	614	747	506	469	733	593	370	398	387	472	463	467	572	407
500	1180	1344	1082	754	750	656	608	572	472	488	682	794	472	472	448	642	562	750	472	508	506	646	506	512	506	432	448			1185	1393	962	695	455	669	614	744	508	469	730	592	365	400	388	469	461	465	573	404
[truncated: 35 more columns]

## Sheet: Seeded aggregation 2 LF
Time	1%	1%	1%	0.1%	0.1%	0.1%	0.01%	0.01%	0.01%	0.001%	0.001%	0.001%	0.0001%	0.0001%	0.0001%	0.00001%	0.00001%	0.00001%	0.000001%	0.000001%	0.000001%	0.0000001%	0.0000001%	0.0000001%	0.00000001%	0.00000001%	0.00000001%		Repeat 1	1%	1%	1%	0.1%	0.1%	0.1%	0.01%	0.01%	0.01%	0.001%	0.001%	0.001%	0.0001%	0.0001%	0.0001%	0.00001%	0.00001%	0.00001%	0.000001%	0.000001%
0	970	880	862	546	714	626	558	462	778	458	450	594	488	582	444	656	438	500	468	476	430	442	520	460	496	424	524			1038	1054	1037	649	689	679	600	609	617	593	981	1604	590	598	600	607	612	639	640	633
5	726	688	710	470	610	514	484	398	382	374	388	356	396	394	382	510	364	352	378	388	354	372	400	378	408	364	358			772	795	799	510	528	518	469	513	484	501	492	1205	467	459	461	518	487	484	462	503
10	686	724	684	416	538	448	452	370	328	332	326	324	366	346	332	524	332	328	338	354	330	328	350	338	380	328	316			648	678	662	428	451	445	396	414	408	406	401	1008	404	399	380	422	419	420	380	403
15	926	1028	750	390	496	426	416	350	322	306	316	300	334	342	322	542	330	312	316	328	320	314	330	322	338	296	298			616	641	631	384	392	393	357	382	374	351	356	881	355	350	343	369	372	356	340	356
20	1038	1130	888	384	472	444	396	346	316	298	310	300	322	336	310	524	332	320	306	310	304	302	318	314	326	290	284			591	663	595	365	374	387	345	352	344	321	324	809	330	331	320	344	343	337	319	329
25	1194	1326	988	416	480	622	406	360	328	302	308	298	316	338	312	516	328	318	302	304	308	300	310	316	324	288	298			646	742	688	376	375	369	331	340	337	308	315	781	317	324	305	343	325	346	313	318
30	1308	1454	1144	422	482	640	416	354	326	304	322	298	314	356	314	514	330	316	300	304	314	292	306	312	324	286	302			710	828	744	382	395	384	354	348	337	298	311	753	310	312	305	335	315	313	304	318
35	1392	1528	1210	514	532	690	458	360	372	302	318	302	310	358	322	510	322	314	302	302	300	292	306	316	316	288	300			791	882	817	436	433	422	356	353	351	294	308	733	302	301	305	328	311	313	300	312
40	1434	1570	1274	646	586	786	484	406	404	326	326	322	320	360	320	520	324	312	306	312	312	306	304	324	326	284	298			823	965	861	446	486	486	381	364	324	298	311	744	299	305	302	324	310	313	294	314
45	1458	1604	1280	774	656	864	486	446	478	338	324	306	316	364	330	514	326	316	304	304	318	302	310	320	326	286	300			855	997	899	620	561	544	399	397	297	299	319	741	301	303	299	323	309	310	296	314
50	1470	1616	1344	850	738	924	608	558	558	420	332	460	322	374	326	506	328	322	306	312	314	300	316	326	332	288	304			884	1026	909	772	657	609	445	437	314	305	347	744	299	307	295	328	308	308	296	308
55	1498	1622	1340	936	780	960	838	666	660	478	324	388	318	390	344	512	336	330	310	308	324	302	308	328	334	290	324			896	1032	938	891	731	653	535	677	426	325	327	760	302	302	300	326	307	308	294	306
60	1502	1640	1338	946	800	984	950	742	734	504	344	618	336	394	338	512	338	340	308	316	332	302	312	334	336	298	320			878	1039	914	932	772	689	574	737	563	386	356	783	306	307	305	329	307	310	298	309
65	1510	1626	1338	978	818	1012	1028	830	826	576	462	720	352	426	354	514	334	338	314	308	326	310	314	340	334	298	326			903	1028	932	986	805	713	649	837	652	464	370	842	309	317	303	332	308	307	296	310
70	1516	1638	1370	974	838	1002	1084	872	848	658	534	822	356	436	376	520	344	332	320	324	334	308	314	340	340	296	330			911	1031	915	1011	837	824	727	868	706	637	436	938	335	340	321	334	305	308	298	310
75	1520	1630	1380	980	834	1014	1116	914	882	718	580	914	456	552	378	534	342	346	324	324	328	308	320	352	338	302	334			916	1050	909	1056	842	752	744	901	741	711	486	997	375	428	400	337	308	305	302	309
80	1528	1630	1388	978	840	1020	1136	944	914	804	622	1004	492	490	514	558	354	342	326	324	332	310	322	364	338	308	336			918	1069	921	1123	880	796	751	917	761	779	529	1046	433	479	475	342	322	316	297	312
85	1520	1636	1374	972	836	1032	1142	968	948	858	666	1050	564	556	542	588	358	370	328	340	348	314	322	376	340	312	346			941	1081	927	1119	873	815	775	935	772	820	569	1078	516	531	529	358	331	316	301	309
90	1536	1634	1340	984	844	1042	1148	978	964	906	706	1084	616	572	596	624	368	368	348	348	346	326	328	374	344	310	356			938	1086	938	1154	881	869	783	935	792	852	605	1114	565	576	601	372	348	329	301	316
95	1530	1654	1360	982	838	1046	1162	994	954	938	738	1120	646	616	652	682	402	386	364	366	348	326	332	376	356	308	352			922	1079	929	1165	895	882	807	939	797	880	633	1128	619	617	635	392	378	348	310	316
100	1506	1642	1392	986	858	1052	1174	1000	976	968	766	1144	686	660	702	748	444	422	392	394	362	322	344	380	352	314	358			924	1085	938	1173	901	946	809	932	802	898	654	1148	641	643	669	433	430	361	320	324
105	1538	1650	1384	1006	878	1058	1176	1010	970	982	796	1166	706	680	744	784	456	446	420	422	374	336	332	390	364	320	362			937	1093	939	1167	922	961	821	940	810	905	665	1154	667	663	688	456	453	390	336	322
110	1540	1640	1408	1004	936	1064	1172	1010	960	1004	810	1172	742	722	772	836	534	512	438	452	400	334	348	390	352	320	370			960	1090	931	1173	905	949	799	957	812	916	685	1163	679	672	697	488	498	419	344	333
115	1554	1640	1382	992	966	1064	1180	1014	966	1008	824	1188	770	736	808	902	558	534	468	470	414	340	350	388	368	318	374			978	1094	924	1174	903	1005	795	966	814	928	692	1173	698	689	721	529	519	450	375	336
120	1544	1664	1370	992	976	1066	1176	1022	974	1024	834	1202	814	772	838	940	590	556	502	518	434	356	362	384	376	322	370			999	1098	952	1179	903	1004	785	968	814	939	697	1163	714	711	730	582	567	471	422	347
125	1552	1652	1378	1002	964	1058	1172	1028	978	1036	846	1198	834	784	878	962	638	580	534	570	462	372	378	380	374	328	368			999	1068	924	1174	908	998	767	977	814	949	710	1172	734	727	739	583	588	501	423	349
130	1566	1644	1392	1006	952	1068	1178	1028	982	1046	854	1210	848	800	894	1012	666	616	578	616	504	392	426	414	386	330	386			1017	1074	940	1177	932	1002	775	979	816	955	715	1183	745	745	761	589	631	518	491	383
135	1564	1644	1376	1004	948	1066	1176	1030	994	1056	866	1210	864	830	926	1046	686	618	604	664	540	420	452	398	394	328	398			1054	1078	937	1179	928	1006	797	990	819	956	722	1192	758	761	764	594	670	563	515	393
140	1548	1632	1394	1012	952	1068	1184	1030	988	1052	864	1218	874	850	946	1076	702	648	678	758	598	458	496	434	400	338	384			1110	1077	920	1181	923	1001	767	1003	798	964	720	1187	774	767	772	625	680	555	533	424
145	1570	1664	1368	1006	946	1074	1188	1040	980	1062	866	1220	892	882	958	1104	734	662	726	814	602	532	568	424	414	354	394			1081	1095	921	1180	920	996	770	1007	797	969	727	1189	780	780	781	644	701	562	534	525
150	1556	1660	1376	1010	942	1074	1186	1038	994	1050	876	1222	894	894	966	1126	764	688	756	844	624	628	708	444	430	364	390			1109	1098	931	1185	937	1019	793	1005	799	967	727	1197	791	783	792	658	728	572	558	597
155	1562	1652	1376	1012	942	1072	1194	1032	986	1054	880	1224	904	914	986	1140	798	710	794	882	648	662	758	470	462	382	402			1108	1084	925	1177	924	1028	796	1012	799	974	727	1190	795	793	798	675	735	599	632	651
160	1554	1662	1396	1008	936	1078	1184	1032	980	1050	882	1222	908	926	998	1156	814	732	822	912	672	730	798	486	498	416	412			1139	1079	926	1171	912	1021	798	1010	797	968	731	1189	799	796	802	688	754	605	651	703
165	1556	1678	1382	1004	934	1074	1194	1038	986	1058	880	1226	924	936	1010	1178	832	754	848	936	698	768	834	516	582	466	420			1147	1084	942	1176	909	1003	793	1013	799	971	734	1187	820	801	808	702	768	625	684	734
170	1562	1676	1384	1014	926	1080	1192	1034	968	1060	882	1228	930	948	1022	1190	848	770	862	954	714	788	866	538	638	470	504			1176	1087	920	1176	913	1022	798	1009	801	972	733	1195	824	810	824	718	789	644	713	771
175	1572	1662	1418	1016	934	1076	1202	1036	986	1052	892	1220	936	962	1026	1206	866	784	896	970	730	806	906	604	738	628	568			1170	1079	928	1176	914	1008	795	1008	795	976	731	1193	825	812	828	730	799	657	725	799
180	1540	1666	1378	1010	938	1074	1200	1034	976	1054	884	1224	938	976	1032	1212	872	800	914	988	748	830	934	612	796	684	600			1181	1076	920	1182	909	1030	795	1011	797	975	736	1201	831	814	829	737	815	666	741	827
185	1536	1670	1378	1006	926	1074	1204	1028	984	1058	888	1226	942	978	1040	1224	884	814	930	1000	768	852	962	634	832	750	704			1192	1083	919	1187	909	1038	796	1036	800	976	737	1210	834	822	830	749	825	681	760	846
190	1536	1670	1382	1004	938	1082	1194	1026	992	1064	888	1228	950	986	1048	1234	890	826	958	1012	776	880	982	656	872	786	780			1213	1082	920	1184	918	1001	803	1063	796	977	738	1212	838	822	840	756	838	694	770	872
195	1534	1662	1368	1000	932	1070	1202	1028	992	1060	886	1232	956	1002	1046	1238	900	842	960	1022	796	902	1004	672	914	812	866			1200	1111	921	1180	912	1021	792	1088	799	979	737	1209	844	824	835	760	844	703	784	895
200	1546	1670	1362	1014	930	1084	1210	1036	996	1062	892	1238	966	998	1056	1244	906	856	978	1034	808	918	1012	690	966	838	916			1247	1106	919	1183	932	1008	801	1104	794	976	743	1207	847	832	847	769	851	714	794	912
205	1546	1674	1362	994	934	1078	1206	1032	994	1062	890	1224	960	1004	1058	1256	920	858	988	1048	806	934	1018	712	988	848	954			1249	1110	942	1189	937	1028	794	1110	792	981	737	1211	843	834	842	772	858	721	804	928
210	1532	1682	1370	994	930	1078	1212	1028	994	1066	892	1230	962	1006	1062	1260	920	870	994	1042	818	946	1040	724	1016	872	990			1269	1106	944	1187	935	1025	790	1115	793	973	741	1206	849	829	847	780	865	732	813	940
215	1570	1674	1408	996	938	1086	1210	1036	996	1060	892	1220	970	1024	1070	1264	932	878	1012	1050	828	958	1052	740	1042	892	1022			1257	1077	935	1185	931	1026	793	1118	799	977	743	1204	849	835	844	788	870	734	824	956
220	1542	1662	1386	1000	930	1082	1218	1026	1000	1070	900	1224	968	1020	1058	1266	940	892	1016	1056	836	962	1058	750	1054	904	1064			1242	1086	927	1175	920	1011	792	1119	793	978	744	1207	853	835	850	797	879	741	828	973
225	1548	1664	1380	1002	934	1088	1220	1030	1004	1066	896	1220	974	1026	1066	1274	942	894	1014	1062	838	974	1066	758	1066	918	1088			1252	1104	928	1184	921	1022	791	1117	803	984	737	1209	855	836	854	794	882	753	838	972
230	1564	1674	1346	1002	912	1088	1222	1018	1002	1064	902	1222	972	1024	1072	1272	948	906	1020	1062	842	978	1072	770	1076	928	1110			1261	1090	931	1183	929	1018	796	1127	799	980	745	1205	857	833	856	797	884	761	845	988
235	1562	1664	1342	1000	920	1092	1218	1016	1002	1064	904	1222	978	1030	1080	1276	954	906	1026	1068	852	988	1078	776	1086	946	1136			1273	1101	937	1177	920	1030	793	1122	795	981	743	1199	856	833	855	796	889	766	845	1004
240	1558	1684	1342	996	946	1088	1218	1004	1002	1068	898	1222	974	1034	1080	1274	954	918	1018	1072	856	988	1092	786	1088	952	1148			1282	1087	936	1188	942	1028	795	1126	792	978	736	1209	858	841	856	803	890	764	854	1003
245	1552	1692	1342	1006	938	1092	1222	1002	1004	1068	904	1224	982	1040	1084	1278	962	924	1028	1074	864	992	1098	794	1104	960	1174			1311	1104	933	1178	935	1025	795	1122	795	975	742	1208	856	840	853	803	889	770	858	1007
250	1562	1698	1364	990	908	1090	1228	1010	1006	1066	904	1226	980	1034	1082	1284	964	936	1052	1082	864	996	1104	802	1110	964	1180			1315	1091	991	1186	935	1015	796	1119	801	979	745	1212	855	838	849	805	891	774	862	1020
255	1566	1694	1384	986	912	1090	1228	1014	1000	1068	902	1226	982	1048	1092	1286	976	938	1058	1080	866	998	1096	812	1118	972	1202			1325	1095	956	1179	921	1008	798	1119	795	980	737	1208	860	844	852	802	888	773	868	1016
260	1544	1688	1388	984	916	1094	1220	1008	998	1066	908	1222	988	1044	1092	1282	974	936	1050	1070	870	1004	1100	812	1122	976	1210			1336	1117	954	1191	934	996	798	1121	796	982	743	1211	860	842	849	808	891	778	870	1020
265	1550	1686	1358	992	918	1096	1220	1016	1006	1066	902	1224	988	1046	1088	1280	974	946	1062	1078	880	1002	1098	826	1128	980	1216			1299	1144	978	1192	951	1080	795	1125	797	982	741	1209	857	844	860	810	894	780	870	1027
270	1556	1698	1372	988	928	1096	1220	1010	1008	1064	906	1218	988	1052	1090	1280	974	952	1068	1074	872	1000	1104	826	1128	988	1242			1314	1129	972	1184	947	1066	797	1121	795	977	745	1206	862	842	857	809	896	780	871	1022
275	1550	1694	1356	990	938	1104	1212	1010	992	1074	910	1218	972	1056	1094	1282	980	948	1066	1090	880	1004	1110	830	1136	992	1242			1327	1128	972	1171	954	1076	798	1110	798	983	740	1211	858	837	853	809	894	788	873	1027
280	1544	1690	1370	984	936	1104	1224	1012	996	1066	906	1228	984	1058	1092	1286	980	950	1076	1088	876	1008	1116	832	1132	990	1246			1328	1134	962	1172	963	1062	797	1119	798	974	738	1214	865	844	859	811	899	790	877	1032
285	1544	1694	1392	992	938	1094	1218	1010	996	1072	906	1228	986	1056	1096	1292	984	956	1068	1084	882	1018	1114	826	1136	996	1252			1348	1117	982	1159	953	1067	801	1117	802	981	745	1207	864	845	873	808	895	786	880	1036
290	1536	1708	1362	990	914	1094	1220	1012	988	1060	898	1228	984	1064	1096	1286	988	960	1082	1084	882	1012	1116	830	1134	998	1256			1322	1123	987	1161	953	1075	798	1124	799	980	742	1211	856	843	875	810	897	788	867	1029
295	1540	1702	1386	984	926	1094	1218	1008	990	1064	912	1224	988	1060	1100	1292	982	964	1070	1090	884	1008	1108	838	1144	1000	1262			1326	1132	984	1168	953	1089	797	1115	799	984	745	1207	864	847	876	808	898	793	863	1038
300	1534	1708	1388	988	926	1098	1222	1014	994	1076	904	1218	986	1064	1102	1290	994	968	1076	1088	880	1016	1108	836	1144	992	1270			1321	1121	992	1171	957	1082	796	1112	799	980	741	1209	857	845	874	810	900	788	869	1040
305	1538	1736	1390	1000	908	1096	1230	1012	1002	1070	906	1216	984	1064	1098	1288	992	974	1074	1086	890	1012	1118	842	1140	1008	1278			1324	1104	1014	1162	963	1084	800	1111	800	979	743	1203	866	843	874	810	899	797	870	1044
310	1540	1722	1376	992	910	1094	1238	1018	1006	1074	912	1218	988	1068	1106	1296	988	972	1078	1090	882	1014	1114	838	1140	1000	1276			1327	1103	1012	1173	967	1088	805	1117	802	975	741	1204	865	842	871	813	902	795	869	1040
315	1548	1710	1382	992	904	1100	1236	1010	1004	1066	906	1230	992	1072	1106	1290	988	984	1076	1088	882	1016	1118	850	1146	1002	1280			1334	1109	1009	1172	959	1085	792	1114	799	977	736	1202	862	849	870	809	902	795	876	1038
320	1538	1706	1380	988	904	1100	1238	1014	1004	1066	902	1224	984	1068	1102	1294	996	980	1086	1088	888	1006	1118	846	1150	1006	1284			1347	1115	1021	1179	968	1088	798	1117	801	984	742	1198	863	844	870	814	902	801	874	1035
325	1536	1704	1384	994	906	1100	1236	1018	1008	1068	908	1222	992	1070	1108	1292	998	986	1082	1094	888	1012	1120	848	1144	1010	1288			1347	1106	1036	1181	955	1083	797	1117	803	973	743	1198	860	844	873	811	903	797	878	1046
330	1536	1694	1378	990	910	1098	1236	1012	1008	1074	908	1218	988	1070	1110	1290	998	976	1080	1092	886	1018	1116	852	1158	1010	1286			1346	1116	1035	1188	968	1110	800	1117	800	973	741	1207	861	842	873	810	904	794	876	1043
335	1556	1704	1380	986	906	1098	1248	1016	1016	1072	908	1220	994	1078	1110	1286	1004	990	1082	1092	890	1018	1114	850	1148	1010	1292			1355	1103	1049	1181	975	1107	800	1114	797	978	747	1202	861	846	876	809	902	795	879	1048
340	1542	1708	1376	990	936	1098	1244	1012	1012	1072	912	1228	998	1070	1112	1296	1002	984	1082	1092	894	1016	1124	858	1150	1014	1292			1360	1117	1055	1193	973	1098	800	1120	801	976	748	1206	862	849	873	812	900	800	878	1046
345	1542	1704	1372	988	934	1106	1244	1012	1014	1068	908	1224	1000	1078	1114	1294	1002	992	1086	1100	894	1016	1122	852	1152	1012	1290			1365	1133	1047	1199	968	1095	796	1107	803	982	749	1207	863	850	874	810	897	811	879	1042
350	1542	1700	1368	992	944	1104	1250	1010	1008	1074	912	1226	998	1076	1120	1298	1002	998	1086	1098	892	1020	1124	854	1152	1010	1294			1333	1111	1046	1193	970	1084	802	1104	797	984	747	1199	858	842	871	813	899	806	874	1044
355	1546	1716	1382	990	940	1106	1252	1014	1010	1072	910	1222	994	1074	1118	1300	1000	994	1084	1096	898	1020	1118	854	1144	1010	1296			1338	1100	1075	1189	984	1091	798	1107	799	980	744	1212	865	846	870	811	902	806	877	1046
360	1564	1716	1382	984	936	1108	1242	1010	1014	1066	914	1224	994	1084	1120	1292	1008	1004	1080	1098	892	1018	1120	854	1152	1010	1298			1345	1118	1087	1192	987	1101	796	1102	798	977	747	1211	861	852	872	806	896	806	883	1042
365	1572	1710	1366	990	932	1104	1238	1016	1008	1068	904	1214	1000	1082	1118	1298	1010	996	1080	1088	898	1014	1120	858	1158	1010	1300			1311	1137	1163	1187	992	1099	797	1107	803	986	748	1202	863	846	874	808	900	811	878	1039
370	1552	1714	1362	996	938	1126	1236	1010	1014	1068	910	1222	1000	1088	1118	1298	1016	1002	1090	1094	894	1016	1120	864	1160	1016	1296			1318	1134	1169	1189	986	1109	796	1102	803	985	747	1203	864	849	870	813	902	808	875	1039
375	1552	1722	1372	992	930	1126	1244	1016	1018	1066	910	1222	998	1088	1122	1298	1012	1008	1074	1098	894	1020	1122	856	1152	1006	1294			1309	1145	1190	1194	988	1100	795	1106	800	994	751	1204	868	842	870	812	901	808	886	1041
380	1546	1718	1376	986	942	1126	1240	1012	1008	1072	906	1224	1002	1080	1122	1298	1020	998	1078	1094	898	1016	1126	856	1148	1010	1296			1342	1142	1192	1193	983	1099	812	1108	796	987	748	1207	861	845	876	809	903	811	882	1047
385	1536	1718	1370	998	938	1122	1246	1014	1014	1076	912	1224	998	1092	1128	1302	1022	1014	1082	1100	896	1026	1122	862	1152	1008	1298			1339	1139	1205	1193	977	1098	823	1100	802	994	754	1207	869	845	873	807	899	812	887	1045
390	1542	1724	1374	994	938	1118	1242	1012	1006	1076	908	1218	998	1092	1126	1294	1014	1014	1088	1092	898	1018	1126	858	1158	1014	1298			1354	1121	1218	1190	990	1134	823	1095	799	994	754	1208	866	845	871	807	897	810	884	1042
395	1546	1742	1378	992	946	1134	1240	1012	1014	1068	906	1216	1002	1094	1126	1306	1028	1014	1086	1100	896	1022	1130	862	1152	1012	1304			1364	1130	1241	1191	990	1134	826	1098	801	990	753	1205	868	843	870	808	899	811	885	1045
400	1550	1746	1380	992	938	1120	1246	1016	1004	1062	908	1212	1002	1096	1128	1300	1020	1018	1084	1102	894	1016	1142	860	1148	1014	1300			1358	1130	1239	1199	999	1122	822	1091	799	992	750	1203	863	846	871	812	898	811	883	1044
405	1548	1726	1382	996	938	1126	1242	1012	1006	1066	910	1216	1002	1092	1128	1298	1022	1014	1086	1098	892	1022	1134	864	1152	1020	1308			1344	1112	1245	1214	991	1136	820	1093	799	989	756	1203	865	849	871	807	896	814	890	1047
410	1540	1722	1384	996	942	1132	1244	1012	1006	1062	918	1214	996	1098	1126	1306	1034	1018	1084	1104	898	1022	1138	862	1150	1014	1308			1346	1104	1264	1209	989	1122	828	1092	800	992	752	1200	866	845	874	811	898	807	887	1046
415	1544	1722	1382	992	944	1134	1250	1016	1008	1064	906	1216	996	1100	1128	1296	1018	1016	1090	1092	896	1020	1134	866	1160	1010	1292			1360	1107	1264	1210	999	1060	820	1092	798	987	756	1202	862	842	872	806	898	809	887	1047
420	1542	1718	1380	988	952	1132	1242	1012	1000	1060	908	1212	1000	1100	1132	1300	1024	1018	1082	1100	894	1030	1134	868	1154	1012	1300			1357	1120	1293	1213	1002	1033	824	1094	798	992	757	1207	868	856	871	807	900	813	889	1045
425	1526	1736	1420	994	944	1130	1246	1018	1008	1068	914	1212	1002	1094	1132	1302	1024	1018	1084	1098	896	1018	1138	864	1154	1018	1300			1344	1121	1328	1211	985	1024	829	1092	797	990	757	1207	865	851	868	805	898	812	889	1040
430	1528	1730	1384	996	942	1130	1238	1014	1006	1062	910	1216	1002	1102	1124	1302	1032	1022	1082	1100	898	1028	1144	866	1154	1014	1304			1330	1120	1308	1215	986	1024	831	1095	797	989	756	1197	866	850	872	806	899	810	888	1044
435	1530	1734	1412	992	936	1128	1246	1008	1006	1062	910	1210	998	1098	1136	1304	1030	1020	1082	1096	900	1022	1138	866	1152	1016	1300			1341	1123	1357	1214	996	1040	832	1095	802	992	755	1204	864	850	876	805	900	811	887	1041
440	1544	1744	1384	990	944	1134	1254	1012	1014	1066	912	1216	1008	1104	1132	1304	1026	1028	1088	1106	898	1026	1138	870	1150	1018	1306			1372	1125	1336	1219	987	1028	831	1095	796	991	753	1210	864	853	873	807	902	816	893	1050
445	1556	1752	1394	994	936	1134	1252	1018	1008	1064	912	1212	1002	1098	1138	1308	1030	1022	1078	1106	898	1018	1142	862	1152	1024	1312			1365	1150	1363	1210	970	1043	824	1091	797	989	761	1198	861	849	873	810	903	807	888	1040
450	1536	1736	1412	986	944	1138	1264	1012	1014	1066	914	1214	1004	1104	1136	1298	1036	1026	1086	1100	898	1022	1134	868	1148	1020	1312			1349	1135	1371	1209	978	1026	831	1088	796	986	759	1207	868	851	868	806	900	811	889	1042
455	1536	1732	1388	984	938	1132	1254	1012	1016	1070	912	1214	994	1106	1142	1306	1036	1022	1086	1098	910	1022	1138	872	1154	1016	1302			1354	1135	1391	1207	970	1036	830	1086	799	993	755	1204	861	856	865	805	902	809	887	1044
460	1546	1748	1406	984	946	1140	1256	1018	1012	1062	914	1220	1004	1102	1156	1308	1032	1034	1082	1106	908	1022	1140	868	1158	1022	1300			1360	1133	1389	1206	961	1029	838	1096	803	988	758	1205	863	855	870	808	900	814	889	1041
465	1570	1734	1420	990	940	1132	1248	1012	1014	1058	914	1216	1002	1102	1148	1302	1030	1022	1082	1104	898	1022	1140	868	1152	1018	1304			1358	1112	1394	1202	967	1020	837	1089	801	992	755	1203	864	850	873	807	898	811	896	1048
470	1554	1730	1438	978	940	1140	1250	1016	1012	1074	910	1218	1000	1102	1152	1310	1036	1036	1088	1102	900	1028	1142	872	1158	1020	1310			1375	1121	1374	1205	967	1022	835	1085	799	994	756	1201	863	852	872	808	904	812	892	1049
475	1544	1746	1418	980	942	1134	1246	1014	1008	1086	912	1220	1004	1108	1152	1312	1034	1032	1086	1106	898	1024	1140	866	1166	1026	1304			1376	1121	1382	1202	972	1018	832	1089	799	990	759	1198	862	854	869	808	901	810	894	1042
480	1554	1738	1386	978	944	1138	1252	1018	1014	1084	916	1222	1008	1106	1150	1306	1042	1032	1088	1102	894	1026	1142	868	1158	1016	1306			1387	1138	1388	1203	970	1038	838	1086	798	991	760	1202	866	851	865	805	899	810	892	1051
485	1560	1752	1430	980	944	1136	1242	1016	1014	1082	914	1222	1010	1106	1152	1316	1042	1038	1084	1104	898	1030	1138	868	1154	1022	1306			1384	1130	1378	1219	951	1021	837	1094	800	993	758	1202	866	854	870	802	897	811	895	1039
490	1562	1750	1362	980	942	1132	1244	1014	1010	1086	914	1220	1004	1106	1144	1308	1036	1034	1086	1104	902	1022	1142	866	1156	1022	1304			1384	1127	1388	1218	924	1018	837	1085	802	988	761	1196	862	853	869	801	897	816	891	1042
495	1570	1744	1378	978	938	1140	1256	1022	1010	1086	918	1228	1004	1112	1148	1306	1046	1038	1082	1104	902	1028	1138	872	1160	1020	1304			1378	1126	1381	1222	937	1010	834	1086	801	986	758	1199	863	852	872	807	898	811	894	1042
500	1540	1742	1344	978	934	1134	1252	1018	1008	1092	914	1228	1002	1106	1148	1306	1044	1034	1086	1100	896	1026	1136	868	1154	1028	1308			1397	1135	1351	1219	925	1021	831	1088	804	987	757	1200	867	851	868	804	895	808	890	1046
[truncated: 35 more columns]

## Sheet: Seeded aggregation 200LF
Time	1%	1%	1%	0.1%	0.1%	0.1%	0.01%	0.01%	0.01%	0.001%	0.001%	0.001%	0.0001%	0.0001%	0.0001%	0.00001%	0.00001%	0.00001%	0.000001%	0.000001%	0.000001%	0.0000001%	0.0000001%	0.0000001%	0.00000001%	0.00000001%	0.00000001%		Repeat 1	1%	1%	1%	0.1%	0.1%	0.1%	0.01%	0.01%	0.01%	0.001%	0.001%	0.001%	0.0001%	0.0001%	0.0001%	0.00001%	0.00001%	0.00001%	0.000001%	0.000001%
0	24823	23696	23838	23784	23397	24609	23911	24199	22661	23857	23850	23774	23420	23023	23649	23259	22715	22787	24112	22464	22474	23745	22738	22248	23631	28831	22526			32689	33128	32347	32694	32266	32321	32965	32199	32442	33400	32132	32179	32490	31826	32605	32231	32615	32923	32262	32501
5	20761	18840	19687	19265	18887	20010	19329	19490	18547	19196	19189	19252	18668	18328	18953	18158	18174	18122	19040	17796	18330	19308	18383	18249	19315	22429	18413			28135	28546	27290	27399	27611	27963	28430	27576	27913	28570	27400	27542	27877	27097	27447	26456	27410	28383	26977	27315
10	18967	16863	17475	16939	16579	17370	16927	17015	16161	16807	16784	16594	16273	15980	16396	15922	15728	15933	16540	15631	15922	16711	15997	15913	16824	18970	16020			25185	25587	24426	24327	24445	24929	25290	24387	24805	25299	24236	24366	24659	23811	24348	23658	24426	25625	23952	24283
15	18525	16443	16888	15885	15532	16045	15797	15783	14981	15614	15635	15298	15227	14989	15238	15105	14646	15048	15503	14693	14777	15417	14783	14750	15593	17333	14776			23556	23940	23075	22664	22555	23043	23291	22346	22833	23220	22238	22346	22662	21870	22684	22228	22794	23891	22264	22599
20	18830	16763	17091	15459	15066	15446	15196	15172	14342	15094	15085	14656	14727	14559	14703	14785	14172	14680	15019	14280	14200	14792	14219	14158	15030	16382	14209			22936	23409	22711	21813	21503	22054	22102	21097	21658	21976	20986	21125	21479	20701	21735	21526	21942	22973	21285	21585
25	19252	17359	17758	15317	14911	15226	14946	14885	14054	14823	14835	14361	14508	14361	14438	14654	13997	14501	14861	14066	13962	14478	13938	13869	14735	16138	13911			22947	23550	22881	21472	21017	21517	21426	20330	20929	21253	20249	20410	20807	20079	21206	21113	21432	22426	20754	21045
30	19888	17986	18445	15404	14970	15192	14824	14756	13921	14709	14711	14173	14410	14291	14292	14588	13909	14487	14743	13994	13876	14299	13814	13710	14537	15939	13749			23391	24026	23297	21460	20878	21378	21043	19883	20511	20773	19804	20036	20408	19696	20956	20883	21181	22092	20478	20709
35	20385	18463	19013	15617	15176	15324	14793	14723	13852	14618	14650	14112	14334	14261	14260	14578	13899	14480	14678	13948	13808	14223	13741	13604	14456	15799	13676			23949	24651	23767	21640	20984	21420	20868	19576	20280	20508	19551	19771	20157	19504	20813	20761	21024	21920	20265	20522
40	20722	18800	19375	16003	15519	15612	14787	14738	13839	14621	14593	14077	14342	14225	14245	14564	13925	14481	14661	13943	13786	14188	13722	13572	14449	15684	13646			24412	25161	24175	22007	21315	21806	20789	19433	20225	20336	19394	19633	20026	19377	20765	20689	20963	21843	20187	20434
45	20899	18933	19536	16532	15990	15929	14805	14792	13878	14611	14581	14052	14318	14264	14222	14568	13907	14485	14651	13938	13776	14161	13750	13554	14446	15746	13631			24716	25482	24427	22641	21858	22438	20851	19398	20263	20249	19327	19551	19983	19292	20739	20617	20920	21792	20135	20385
50	21035	19033	19647	17175	16577	16312	14916	14890	13976	14637	14588	14059	14310	14260	14226	14579	13919	14509	14671	13939	13792	14147	13746	13533	14467	15747	13621			24902	25666	24577	23352	22555	23256	21028	19417	20347	20246	19293	19495	19946	19273	20694	20626	20920	21753	20126	20395
55	21095	19078	19746	17768	17116	16641	15084	15076	14105	14630	14610	14101	14305	14285	14279	14583	13931	14494	14654	13950	13784	14130	13737	13545	14461	15761	13654			24967	25768	24609	24106	23284	24054	21292	19572	20570	20210	19265	19506	19925	19229	20679	20622	20927	21740	20129	20357
60	21088	19113	19806	18315	17583	16867	15349	15364	14305	14673	14627	14126	14306	14282	14272	14574	13939	14486	14649	13963	13788	14141	13781	13560	14523	15829	13652			25077	25846	24688	24741	23950	24758	21762	19840	20978	20303	19326	19578	19978	19246	20725	20602	20950	21718	20122	20378
65	21103	19100	19808	18672	17926	16981	15684	15739	14543	14708	14669	14138	14303	14300	14273	14588	13966	14499	14649	13961	13820	14163	13790	13569	14488	15915	13657			25131	25929	24729	25158	24331	25272	22383	20165	21545	20350	19385	19630	19964	19273	20684	20590	20944	21737	20148	20344
70	21103	19080	19813	18921	18159	17103	16092	16194	14759	14784	14714	14223	14329	14318	14270	14603	13961	14509	14657	13974	13823	14170	13784	13561	14516	15807	13686			25148	25960	24745	25493	24660	25621	23118	20582	22208	20447	19433	19708	19987	19278	20705	20653	20974	21729	20164	20357
75	21131	19077	19816	19065	18278	17127	16499	16650	14936	14884	14775	14310	14344	14349	14331	14617	13967	14518	14657	13989	13817	14178	13810	13575	14540	15802	13670			25188	25971	24724	25667	24830	25810	23822	21001	22813	20627	19566	19881	20019	19285	20748	20685	20981	21783	20184	20355
80	21103	19065	19848	19188	18352	17166	16801	16959	15069	15020	14903	14439	14359	14367	14362	14624	13988	14541	14682	13990	13857	14185	13814	13592	14558	15859	13691			25122	25955	24712	25781	24918	25951	24335	21321	23297	20884	19703	20078	20078	19284	20785	20706	21004	21779	20205	20409
85	21101	19058	19835	19255	18423	17212	17012	17207	15138	15181	15074	14595	14390	14420	14424	14634	13990	14524	14700	13988	13860	14190	13837	13601	14592	15870	13699			25164	25956	24678	25852	24999	26037	24743	21562	23664	21188	19963	20344	20139	19316	20856	20757	21051	21779	20244	20404
90	21088	19048	19855	19281	18428	17208	17157	17323	15202	15392	15244	14755	14447	14466	14469	14649	14019	14542	14688	14037	13877	14177	13857	13621	14593	15946	13710			25138	25933	24670	25909	25039	26104	24923	21706	23861	21528	20212	20637	20238	19408	20940	20775	21130	21761	20230	20440
95	21042	19037	19819	19335	18476	17199	17234	17446	15217	15555	15406	14816	14495	14524	14517	14649	14043	14567	14711	14030	13894	14218	13861	13623	14588	15957	13716			25140	25880	24632	25894	25071	26199	25085	21794	23998	21814	20451	20931	20351	19447	20999	20786	21096	21811	20278	20447
100	21024	18994	19809	19327	18466	17219	17272	17498	15244	15723	15537	14912	14596	14594	14590	14662	14073	14581	14719	14026	13912	14204	13886	13655	14618	15978	13745			25121	25902	24621	25933	25057	26177	25205	21837	24121	22072	20622	21131	20480	19561	21159	20857	21135	21786	20332	20468
105	21011	19012	19798	19350	18494	17211	17334	17538	15266	15836	15652	14949	14719	14677	14674	14685	14107	14607	14751	14049	13936	14209	13900	13655	14610	15952	13747			25111	25894	24620	25963	25065	26174	25272	21872	24183	22272	20795	21284	20651	19655	21297	20894	21195	21848	20365	20483
110	20996	18972	19786	19349	18485	17173	17342	17563	15276	15923	15724	14989	14810	14768	14764	14714	14150	14631	14760	14064	13941	14246	13922	13661	14598	15950	13768			25090	25895	24592	25968	25028	26220	25310	21897	24249	22396	20912	21434	20840	19800	21488	20940	21258	21893	20391	20496
115	20954	18949	19795	19355	18463	17181	17377	17575	15283	15976	15776	15036	14917	14866	14809	14729	14187	14679	14780	14100	13979	14238	13932	13685	14623	16081	13771			25101	25883	24585	25937	25024	26211	25337	21911	24243	22515	20974	21511	20997	19940	21646	21001	21297	21880	20408	20550
120	20909	18934	19733	19317	18453	17171	17361	17567	15274	16039	15822	15049	15028	14967	14873	14762	14266	14720	14806	14089	13976	14239	13954	13690	14647	16008	13802			25104	25892	24525	25900	25037	26247	25381	21920	24277	22624	21083	21560	21183	20066	21820	21085	21409	21943	20470	20549
125	20895	18908	19758	19312	18434	17156	17359	17575	15297	16063	15862	15077	15113	15035	14930	14801	14300	14747	14820	14107	13988	14290	13966	13703	14662	16066	13787			25133	25845	24535	25911	24974	26250	25379	21926	24282	22672	21138	21662	21346	20149	21973	21109	21464	22043	20506	20569
130	20865	18905	19769	19301	18429	17158	17343	17562	15282	16086	15861	15097	15188	15105	14978	14846	14365	14808	14830	14112	14021	14295	13959	13710	14675	16026	13811			25106	25844	24517	25903	24989	26243	25401	21944	24301	22751	21167	21723	21457	20281	22108	21219	21535	22115	20553	20612
135	20818	18881	19762	19303	18397	17162	17368	17562	15290	16101	15914	15116	15255	15161	15014	14888	14431	14850	14840	14080	14031	14292	13973	13707	14719	16019	13838			25075	25827	24517	25896	24962	26258	25386	21946	24327	22807	21249	21752	21571	20364	22235	21323	21629	22183	20544	20660
140	20765	18875	19773	19279	18379	17137	17346	17556	15306	16110	15891	15124	15314	15205	15066	14955	14496	14932	14893	14128	14051	14320	13982	13729	14693	16117	13841			25120	25853	24456	25857	24995	26241	25395	21952	24346	22869	21264	21808	21672	20435	22315	21383	21727	22247	20577	20663
145	20714	18877	19736	19265	18360	17140	17334	17536	15301	16110	15903	15112	15349	15229	15088	14982	14555	14978	14898	14168	14076	14330	14004	13741	14695	16039	13859			25089	25816	24465	25804	24963	26234	25415	21933	24338	22892	21299	21821	21743	20505	22417	21483	21793	22340	20612	20709
150	20666	18842	19710	19229	18337	17123	17300	17518	15311	16110	15892	15126	15370	15265	15129	15035	14622	15025	14920	14181	14074	14339	14006	13769	14724	16133	13876			25085	25850	24463	25784	24991	26257	25431	21953	24339	22938	21296	21893	21808	20588	22488	21587	21928	22432	20671	20766
155	20597	18840	19741	19207	18308	17135	17304	17506	15308	16121	15930	15146	15402	15308	15137	15069	14704	15073	14941	14227	14127	14346	14028	13783	14738	16154	13886			25105	25839	24454	25785	24927	26231	25404	21936	24356	22946	21321	21877	21874	20637	22504	21664	22031	22468	20727	20789
160	20517	18813	19736	19183	18306	17122	17290	17475	15310	16110	15917	15158	15444	15320	15182	15133	14750	15136	14971	14233	14168	14374	14061	13804	14722	16246	13903			25075	25833	24408	25759	24942	26247	25351	21915	24359	22908	21333	21892	21971	20655	22572	21778	22142	22572	20785	20854
165	20505	18806	19704	19185	18291	17140	17270	17470	15298	16115	15930	15137	15465	15340	15172	15177	14810	15177	15013	14280	14173	14396	14067	13823	14759	16186	13944			25061	25855	24408	25745	24902	26248	25398	21914	24332	22988	21350	21907	21988	20726	22617	21872	22228	22676	20844	20890
170	20365	18794	19681	19190	18304	17097	17271	17471	15301	16122	15915	15133	15474	15342	15169	15224	14844	15230	15015	14309	14211	14404	14122	13851	14759	16217	13955			25062	25811	24396	25682	24894	26188	25355	21913	24315	23008	21356	21922	22069	20756	22696	21952	22327	22756	20916	20980
175	20263	18772	19674	19172	18257	17112	17259	17464	15300	16101	15912	15139	15491	15360	15201	15283	14902	15282	15081	14367	14264	14387	14125	13886	14811	16241	13993			25094	25788	24388	25658	24907	26190	25388	21947	24356	22979	21414	21943	22103	20801	22713	22048	22436	22816	20995	21044
180	20179	18770	19676	19144	18257	17105	17248	17488	15317	16111	15921	15141	15499	15370	15234	15326	14925	15327	15123	14377	14313	14431	14150	13918	14838	16262	14022			25051	25796	24354	25667	24873	26211	25384	21877	24359	23022	21399	21937	22131	20816	22790	22181	22523	22918	21107	21133
185	20109	18766	19678	19108	18218	17094	17232	17455	15298	16118	15919	15162	15520	15400	15237	15356	14952	15356	15185	14442	14374	14466	14188	13958	14889	16346	14072			25048	25778	24374	25636	24868	26221	25329	21890	24327	23028	21412	21963	22183	20870	22800	22258	22600	22947	21216	21217
190	20029	18741	19690	19135	18215	17075	17233	17452	15317	16102	15911	15174	15525	15396	15251	15412	14975	15404	15243	14512	14405	14509	14212	14029	14974	16411	14098			25028	25741	24343	25610	24846	26212	25370	21883	24340	23066	21414	21967	22211	20920	22856	22352	22697	23044	21368	21296
195	19969	18740	19653	19116	18213	17071	17229	17445	15323	16092	15919	15146	15551	15389	15263	15439	15010	15430	15290	14554	14470	14549	14241	14070	15050	16458	14170			24993	25750	24305	25601	24826	26194	25364	21869	24355	23036	21430	21952	22247	20952	22889	22444	22769	23098	21486	21421
200	19876	18731	19635	19070	18211	17070	17227	17435	15303	16073	15909	15164	15548	15401	15273	15466	15051	15428	15378	14637	14529	14609	14294	14170	15122	16559	14235			25045	25788	24299	25589	24819	26202	25320	21870	24331	23042	21421	21995	22282	20968	22926	22525	22839	23123	21659	21593
205	19746	18711	19633	19077	18149	17065	17209	17415	15306	16080	15925	15187	15571	15406	15275	15483	15069	15467	15437	14832	14590	14690	14351	14242	15226	16710	14328			25027	25730	24300	25559	24827	26179	25346	21858	24304	23068	21464	22001	22338	21036	22944	22578	22873	23183	21806	21733
210	19625	18710	19624	19050	18153	17045	17194	17397	15327	16082	15911	15177	15578	15415	15298	15496	15086	15503	15514	14883	14658	14774	14411	14359	15384	16795	14450			25026	25759	24289	25541	24792	26147	25313	21874	24347	23046	21428	21993	22329	20997	22993	22637	22974	23248	22014	21897
215	19537	18686	19628	19017	18140	17053	17207	17397	15313	16063	15889	15174	15583	15426	15312	15543	15103	15510	15601	14943	14716	14849	14472	14486	15520	17009	14559			25031	25716	24276	25529	24815	26161	25312	21899	24329	23103	21483	22025	22420	21054	23030	22729	23043	23305	22210	22106
220	19454	18688	19624	19028	18139	17053	17190	17409	15322	16090	15911	15193	15598	15426	15295	15579	15129	15542	15687	15015	14791	14937	14555	14606	15695	17161	14716			25023	25729	24251	25560	24809	26195	25284	21873	24327	23106	21461	22056	22423	21098	23014	22798	23106	23377	22431	22276
225	19367	18682	19613	19036	18136	17043	17190	17398	15315	16067	15908	15160	15600	15421	15333	15568	15139	15553	15771	15086	14849	15051	14652	14755	15899	17415	14869			25038	25722	24248	25525	24771	26132	25295	21910	24320	23140	21497	22038	22428	21124	23049	22854	23168	23440	22667	22465
230	19265	18665	19594	19033	18111	17039	17172	17364	15318	16094	15930	15180	15599	15441	15317	15590	15161	15590	15845	15177	14925	15187	14738	14927	16143	17605	15066			25026	25736	24227	25505	24773	26152	25306	21908	24372	23157	21498	22052	22504	21132	23039	22883	23229	23486	22845	22702
235	19191	18651	19622	19005	18088	17054	17186	17377	15332	16084	15927	15177	15620	15445	15337	15608	15184	15601	15939	15237	14970	15301	14833	15133	16423	17878	15268			25023	25763	24217	25485	24770	26157	25337	21892	24363	23157	21496	22047	22499	21150	23083	22932	23264	23565	23060	22905
240	19110	18628	19600	19031	18082	17046	17157	17358	15338	16087	15930	15192	15624	15445	15340	15654	15181	15612	15994	15309	15018	15459	14955	15328	16686	18060	15505			25012	25716	24248	25434	24730	26141	25338	21905	24324	23152	21460	22073	22517	21157	23067	22998	23338	23594	23308	23105
245	19032	18639	19599	18996	18078	17028	17152	17360	15312	16082	15927	15175	15610	15467	15349	15653	15185	15637	16105	15372	15081	15620	15088	15538	16978	18195	15735			24975	25709	24181	25402	24736	26123	25353	21884	24328	23109	21499	22034	22533	21189	23085	23023	23349	23593	23476	23315
250	18990	18631	19614	19003	18103	17033	17157	17352	15341	16073	15918	15212	15621	15448	15352	15661	15180	15655	16179	15425	15129	15793	15210	15764	17277	18399	15976			24979	25709	24185	25001	24729	26143	25313	21862	24316	23067	21465	22055	22568	21214	23118	23087	23417	23637	23702	23530
255	18968	18625	19583	18977	18067	17024	17147	17360	15327	16068	15899	15187	15633	15456	15363	15668	15204	15682	16243	15477	15183	15944	15320	15968	17563	18657	16177			25008	25688	24202	24907	24715	26117	25251	21863	24281	23087	21467	22032	22607	21236	23111	23110	23451	23646	23871	23744
260	18870	18634	19606	18980	18045	17029	17128	17347	15336	16075	15909	15207	15645	15452	15368	15667	15225	15690	16314	15524	15227	16118	15471	16197	17799	18956	16426			25000	25715	24184	24946	24699	26105	25240	21857	24310	23100	21471	22036	22617	21262	23151	23170	23470	23670	24072	23943
265	18796	18592	19585	18959	18033	17045	17131	17341	15339	16072	15909	15224	15644	15445	15367	15694	15240	15709	16379	15597	15268	16291	15590	16444	18093	19207	16637			24992	25693	24159	25072	24699	26069	25247	21861	24315	23127	21497	22051	22644	21275	23175	23194	23564	23724	24320	24135
270	18691	18597	19601	18967	18034	17028	17128	17338	15364	16058	15913	15231	15632	15457	15379	15722	15241	15712	16451	15625	15316	16451	15713	16641	18302	19560	16836			24967	25681	24162	25080	24686	26105	25201	21853	24278	23164	21518	22071	22632	21311	23204	23300	23604	23749	24496	24292
275	18665	18596	19600	18938	18031	17022	17115	17321	15347	16058	15936	15222	15650	15467	15381	15716	15265	15723	16474	15671	15337	16605	15847	16842	18519	19707	17011			25007	25713	24175	25112	24657	26079	25323	21873	24287	23152	21516	22078	22665	21328	23216	23329	23622	23788	24664	24479
280	18546	18589	19585	18904	18010	17002	17113	17317	15346	16061	15903	15221	15624	15450	15393	15748	15270	15736	16545	15731	15377	16770	15931	17020	18695	19991	17219			24996	25705	24184	25074	24695	26094	25224	21877	24292	23177	21514	22056	22684	21334	23254	23334	23664	23868	24803	24644
285	18487	18588	19584	18924	18031	16996	17098	17308	15337	16056	15920	15211	15648	15462	15391	15747	15278	15747	16580	15775	15428	16924	16035	17199	18865	20189	17423			24943	25708	24174	25090	24670	26097	25149	21848	24306	23165	21512	22070	22717	21503	23281	23388	23708	23885	25002	24819
290	18300	18560	19589	18936	18025	17003	17129	17396	15352	16064	15935	15215	15646	15458	15394	15764	15274	15757	16643	15791	15436	17023	16155	17374	19028	20452	17535			25004	25694	24171	25110	24668	26085	25315	21863	24310	23174	21506	22088	22747	21556	23269	23444	23730	23888	25126	25000
295	18237	18557	19584	18932	18019	17012	17100	17326	15343	16055	15923	15238	15669	15499	15403	15779	15283	15755	16676	15827	15488	17187	16275	17582	19197	20542	17686			24969	25705	24138	25079	24644	26052	25230	21848	24282	23155	21524	22118	22768	21580	23287	23485	23769	23938	25257	25113
300	18124	18542	19563	18916	18012	17017	17111	17302	15355	16040	15918	15213	15669	15471	15389	15775	15294	15773	16718	15876	15522	17280	16345	17749	19339	20662	17850			24964	25691	24159	25095	24657	26054	25239	21849	24298	23168	21517	22108	22754	21606	23301	23535	23810	23973	25368	25237
305	18058	18558	19598	18921	18005	17010	17092	17295	15386	16054	15934	15235	15656	15477	15423	15790	15287	15795	16771	15916	15529	17381	16430	17888	19484	20777	17973			25000	25717	24144	25103	24636	26058	25262	21817	24269	23147	21549	22113	22797	21624	23290	23575	23842	23989	25515	25362
310	17990	18541	19585	18900	18005	16984	17077	17295	15353	16059	15952	15249	15648	15475	15405	15777	15301	15805	16802	15952	15563	17500	16511	18006	19566	20958	18128			24943	25703	24128	25120	24605	26058	25296	21838	24275	23175	21539	22101	22805	21679	23322	23592	23859	23988	25632	25502
315	17944	18504	19580	18876	17980	17003	17078	17267	15368	16041	15909	15242	15652	15494	15447	15801	15308	15792	16832	15969	15597	17614	16595	18118	19653	21126	18219			24972	25682	24139	25109	24682	26016	25271	21834	24298	23207	21523	22128	22847	21691	23337	23607	23892	24019	25750	25588
320	17861	18513	19554	18859	17990	16997	17058	17271	15345	16041	15929	15224	15654	15478	15421	15809	15315	15799	16869	15977	15629	17683	16693	18230	19766	21063	18340			24971	25678	24111	25131	24648	26012	25258	21839	24277	23221	21533	22121	22856	21728	23372	23651	23937	24101	25852	25729
325	17800	18506	19573	18871	17979	16982	17087	17279	15362	16024	15921	15225	15677	15471	15427	15803	15314	15823	16883	16006	15647	17795	16763	18303	19848	21346	18430			24989	25710	24127	25124	24607	26024	25260	21856	24269	23191	21551	22109	22876	21722	23364	23703	23993	24079	25898	25784
330	17687	18504	19576	18870	17956	16986	17081	17276	15376	16030	15924	15240	15674	15478	15429	15799	15316	15861	16910	16026	15677	17881	16827	18455	19919	21494	18528			24974	25728	24105	25108	24619	26043	25226	21856	24265	23205	21566	22097	22879	21775	23367	23707	23988	24113	26024	25895
335	17568	18509	19556	18876	17967	16986	17068	17270	15342	16022	15937	15250	15681	15473	15426	15846	15322	15843	16938	16067	15687	17924	16901	18539	19989	21633	18618			24968	25699	24132	25111	24607	26020	25293	21869	24254	23187	21527	22108	22978	21778	23370	23776	24056	24114	26149	25999
340	17475	18514	19577	18837	17974	16968	17062	17249	15359	16024	15945	15237	15680	15478	15435	15830	15330	15852	16970	16083	15704	18025	16978	18587	20044	21628	18681			24966	25698	24069	25094	24607	26016	25250	21843	24272	23241	21531	22103	23007	21818	23392	23802	24067	24122	26252	26070
345	17392	18500	19571	18843	17970	16965	17074	17276	15365	16051	15945	15219	15703	15508	15438	15847	15315	15865	17008	16095	15737	18095	17037	18672	20070	21729	18781			24933	25676	24073	25103	24629	25968	25249	21877	24289	23253	21573	22133	23032	21811	23402	23837	24104	24188	26277	26160
350	17262	18476	19546	18846	17936	16995	17047	17262	15334	16013	15955	15240	15696	15467	15438	15847	15342	15873	16999	16137	15748	18136	17074	18789	20161	21739	18840			24943	25688	24063	25039	24580	26015	25240	21888	24286	23225	21533	22127	23044	21867	23397	23826	24146	24200	26388	26242
355	17168	18477	19543	18856	17957	16944	17074	17250	15366	16010	15935	15253	15701	15489	15435	15847	15343	15877	17031	16125	15762	18178	17107	18829	20197	21852	18928			24931	25693	24083	25072	24622	26000	25236	21866	24237	23226	21573	22132	23067	21881	23413	23877	24130	24245	26451	26286
360	17067	18465	19548	18835	17950	16965	17045	17255	15376	16033	15956	15250	15706	15486	15433	15853	15335	15890	17056	16159	15779	18252	17161	18906	20225	21816	18955			24945	25679	24081	25073	24568	26010	25217	21856	24265	23228	21575	22130	23111	21891	23421	23888	24145	24226	26521	26367
365	17007	18471	19531	18852	17944	16973	17048	17238	15362	16038	15946	15246	15706	15487	15436	15857	15330	15887	17085	16160	15783	18293	17222	18989	20294	21742	19025			24967	25692	24054	25037	24583	26011	25222	21872	24254	23209	21534	22118	23139	21894	23438	23914	24221	24218	26649	26426
370	16934	18483	19573	18832	17912	16957	17053	17250	15372	16028	15919	15250	15720	15468	15444	15854	15344	15910	17075	16179	15809	18331	17239	19033	20305	21938	19074			24939	25658	24048	25057	24573	25979	25234	21855	24283	23263	21592	22140	23170	21912	23446	23966	24217	24255	26698	26509
375	16824	18454	19574	18838	17916	16951	17047	17229	15366	16013	15934	15271	15697	15475	15441	15859	15344	15900	17081	16192	15821	18370	17288	19075	20317	22092	19145			24917	25675	24053	25051	24596	25998	25246	21890	24273	23271	21600	22129	23170	21916	23483	23997	24252	24321	26788	26556
380	16720	18440	19554	18816	17933	16952	17024	17233	15377	16009	15934	15255	15713	15499	15457	15875	15355	15930	17124	16210	15850	18429	17331	19090	20351	22085	19168			24961	25671	24045	25038	24599	25997	25252	21845	24272	23255	21578	22176	23209	21936	23492	24020	24294	24354	26797	26657
385	16619	18442	19559	18826	17935	16937	17026	17234	15388	16008	15951	15249	15727	15503	15446	15863	15349	15913	17151	16208	15866	18458	17392	19145	20375	22192	19205			24919	25680	24048	25043	24584	25994	25219	21851	24281	23241	21586	22143	23232	21930	23477	24011	24261	24363	26939	26675
390	16531	18432	19505	18837	17912	16940	17025	17230	15344	15997	15951	15232	15730	15491	15458	15878	15360	15945	17128	16222	15863	18501	17410	19207	20399	22219	19249			24935	25674	24048	25054	24587	25974	25253	21853	24261	23223	21597	22130	23258	21920	23509	24086	24313	24331	26942	26724
395	16384	18447	19544	18803	17918	16950	17042	17235	15370	16022	15961	15267	15719	15477	15455	15874	15352	15907	17148	16256	15875	18529	17431	19223	20415	22335	19311			24949	25687	24038	25041	24549	25990	25214	21862	24239	23251	21583	22166	23256	21966	23491	24055	24376	24358	27006	26850
400	16296	18420	19552	18807	17918	16939	17016	17229	15381	16013	15943	15252	15724	15480	15469	15889	15362	15965	17171	16249	15899	18555	17457	19264	20434	22282	19339			24919	25675	24034	25051	24552	25987	25252	21859	24226	23279	21605	22159	23261	21971	23525	24111	24377	24386	27055	26877
405	16148	18431	19541	18794	17926	16940	17025	17210	15372	16003	15960	15261	15719	15492	15442	15885	15355	15942	17187	16237	15901	18555	17475	19309	20439	22301	19380			24939	25625	24039	25016	24565	25981	25210	21863	24231	23251	21592	22160	23295	22007	23484	24120	24370	24427	27085	26912
410	16047	18422	19539	18805	17925	16927	17007	17234	15376	15992	15964	15267	15745	15485	15468	15902	15351	15948	17186	16266	15908	18582	17480	19367	20868	22209	19401			24927	25599	23999	25013	24545	25977	25227	21843	24279	23252	21586	22154	23311	21993	23536	24171	24411	24450	27147	26939
415	15939	18397	19541	18798	17898	16915	17004	17229	15402	15991	15964	15268	15754	15497	15456	15901	15341	15983	17209	16277	15913	18605	17549	19384	20816	22353	19413			24969	25591	24009	25016	24552	25986	25200	21815	24246	23238	21561	22163	23312	21997	23515	24151	24422	24460	27238	26986
420	15801	18401	19518	18785	17902	16902	16970	17223	15385	15974	15961	15257	15734	15484	15463	15890	15372	15980	17189	16266	15913	18635	17564	19374	20832	22354	19437			24938	25591	23999	25022	24548	26007	25210	21846	24234	23220	21596	22163	23343	22009	23507	24170	24422	24066	27273	27025
425	15701	18403	19549	18767	17907	16918	16995	17216	15363	15983	15964	15257	15730	15499	15458	15896	15361	15973	17216	16292	15960	18653	17582	19377	20831	22516	19477			24914	25554	23991	25006	24526	26010	25189	21846	24228	23260	21617	22174	23321	22022	23545	24200	24460	24120	27294	27063
430	15588	18413	19530	18770	17912	16908	17006	17205	15382	15973	15957	15264	15734	15494	15459	15905	15376	15973	17209	16286	15947	18666	17587	19354	20820	22407	19468			24943	25550	23983	25001	24554	25955	25190	21843	24278	23238	21592	22164	23356	22026	23558	24203	24493	24162	27343	27117
435	15481	18404	19524	18760	17920	16905	16977	17195	15368	15969	15962	15263	15751	15463	15477	15897	15360	15991	17228	16300	15967	18679	17628	19403	20838	22583	19498			24905	25597	24032	24999	24558	25974	25183	21887	24241	23258	21580	22174	23334	22021	23562	24234	24479	24213	27396	27185
440	15370	18383	19502	18789	17891	16896	16971	17211	15359	15981	15967	15242	15753	15489	15444	15920	15383	15931	17233	16304	15949	18708	17653	19437	20878	22495	19528			24942	25576	24039	24998	24542	25975	25180	21868	24234	23284	21598	22166	23391	22049	23580	24281	24508	24273	27421	27214
445	15241	18384	19534	18783	17896	16897	16989	17207	15376	15984	15963	15269	15762	15509	15477	15906	15387	15902	17222	16316	15979	18715	17672	19441	20870	22640	19559			24924	25576	23970	24986	24518	25977	25192	21862	24235	23240	21591	22197	23374	22045	23582	24277	24495	24321	27487	27212
450	15133	18389	19534	18778	17892	16901	17007	17200	15387	15980	15993	15258	15772	15523	15494	15926	15362	15893	17237	16335	15987	18739	17665	19478	20891	22558	19563			24925	25552	23964	24993	24519	25974	25204	21870	24254	23275	21582	22166	23401	22057	23577	24323	24547	24367	27537	27326
455	15038	18360	19520	18792	17917	16888	16980	17219	15385	15977	15982	15266	15751	15520	15462	15954	15384	15894	17247	16330	15986	18748	17691	19466	20917	22464	19594			24902	25537	24000	24975	24503	25973	25248	21871	24246	23258	21586	22172	23416	22090	23581	24342	24546	24385	27596	27329
460	14887	18378	19478	18769	17916	16910	16988	17195	15368	15993	16006	15276	15774	15504	15462	15933	15359	15898	17262	16355	15999	18765	17705	19569	20934	22488	19612			24901	25585	23961	24983	24483	25940	25199	21886	24257	23250	21639	22178	23408	22064	23562	24347	24593	24450	27619	27345
465	14778	18384	19493	18775	17886	16892	16992	17206	15389	15971	16001	15277	15782	15520	15470	15925	15374	15885	17285	16346	16009	18797	17700	19513	20938	22625	19627			24898	25587	23945	24988	24510	25937	25181	21829	24217	23292	21606	22153	23410	22120	23571	24345	24583	24482	27633	27382
470	14651	18375	19542	18745	17877	16882	16987	17197	15394	15987	16008	15283	15781	15500	15475	15931	15391	15882	17288	16371	16015	18807	17744	19508	20935	22748	19656			24885	25589	23983	24958	24508	25956	25133	21878	24248	23289	21605	22162	23387	22084	23572	24356	24608	24483	27687	27386
475	14522	18369	19500	18758	17907	16895	16984	17207	15368	15977	15992	15284	15784	15524	15482	15934	15392	15898	17301	16351	16031	18809	17762	19492	20932	22618	19657			24896	25536	23967	24943	24512	25934	25131	21840	24262	23257	21575	22165	23403	22092	23601	24371	24604	24464	27697	27480
480	14400	18347	19540	18758	17897	16896	16990	17188	15392	15979	16020	15284	15780	15509	15501	15943	15396	15902	17281	16361	16049	18835	17769	19517	20911	22750	19682			24914	25551	23975	24965	24511	25937	25109	21827	24239	23284	21587	22137	23423	22112	23607	24376	24676	24528	27762	27433
485	14277	18358	19490	18761	17890	16875	16987	17206	15380	15969	16026	15282	15810	15513	15501	15958	15395	15922	17256	16376	16025	18827	17799	19558	20962	22837	19672			24928	25545	23949	24957	24487	25899	25157	21840	24215	23256	21605	22148	23429	22106	23615	24412	24644	24533	27776	27512
490	14150	18372	19479	18756	17895	16862	16994	17179	15415	15986	16008	15272	15791	15533	15496	15966	15401	15905	17288	16366	16065	18839	17817	19532	20957	22840	19723			24886	25589	23943	24927	24498	25899	25149	21839	24219	23295	21600	22169	23463	22122	23610	24401	24626	24534	27801	27510
495	14009	18324	19500	18749	17908	16878	16992	17203	15398	16000	15999	15283	15795	15525	15487	15959	15403	15907	17294	16367	16042	18847	17843	19561	20990	22747	19698			24901	25575	23950	24953	24480	25908	25141	21831	24190	23265	21600	22168	23451	22139	23627	24405	24663	24613	27830	27568
500	13915	18333	19475	18773	17894	16899	16997	17208	15396	15974	16015	15278	15895	15517	15496	15973	15398	15927	17321	16391	16054	18848	17831	19531	21018	22728	19740			24916	25604	23952	24970	24509	25914	25121	21817	24181	23286	21586	22178	23455	22113	23642	24464	24696	24583	27865	27648
																														24899	25553	23972	24955	24506	25925	25159	21830	24179	23272	21608	22198	23475	22138	23667	24503	24710	24625	27893	27636
																														24928	25536	23946	24938	24480	25900	25129	21814	24248	23280	21620	22198	23484	22156	23649	24472	24725	24639	27966	27645
																														24911	25567	23942	24931	24488	25927	25136	21829	24221	23268	21605	22161	23497	22120	23659	24524	24719	24670	27988	27675
																														24911	25565	23915	24952	24454	25893	25123	21875	24197	23301	21617	22176	23503	22170	23627	24498	24744	24675	28026	27723
																														24921	25579	23920	24933	24465	25903	25132	21834	24250	23292	21611	22187	23514	22176	23672	24510	24739	24747	28053	27738
																														24879	25568	23929	24916	24446	25898	25128	21854	24208	23317	21604	22203	23500	22192	23690	24527	24771	24701	28054	27733
																														24910	25540	23907	24915	24464	25895	25094	21826	24206	23267	21601	22195	23486	22152	23679	24514	24792	24709	28096	27781
																														24864	25548	23910	24862	24436	25908	25102	21869	24188	23309	21597	22175	23531	22178	23669	24568	24786	24695	28162	27839
																														24835	25526	23921	24921	24414	25884	25128	21873	24202	23279	21595	22216	23498	22194	23703	24574	24773	24731	28176	27857
																														24916	25521	23882	24918	24436	25887	25166	21851	24222	23304	21654	22185	23523	22190	23686	24574	24806	24802	28226	27915
																														24895	25616	23920	24897	24426	25886	25142	21849	24217	23267	21668	22202	23521	22210	23744	24598	24827	24781	28260	27930
																														24875	25527	23929	24926	24434	25876	25130	21841	24228	23336	21623	22202	23534	22218	23700	24630	24848	24761	28231	27961
																														24902	25549	23937	24886	24409	25868	25114	21853	24192	23305	21634	22206	23569	22228	23702	24613	24851	24819	28311	27953
																														24906	25515	23944	24892	24459	25877	25129	21822	24195	23278	21624	22199	23584	22210	23728	24627	24871	24782	28320	28004
																														24866	25527	23888	24865	24449	25883	25114	21822	24195	23327	21630	22202	23545	22195	23743	24649	24872	24796	28359	28008
																														24868	25539	23902	24910	24431	25873	25097	21829	24202	23286	21613	22178	23556	22223	23745	24652	24924	24820	28385	28046
																														24916	25570	23917	24918	24428	25871	25126	21847	24200	23306	21629	22206	23568	22243	23731	24684	24905	24874	28406	28044
																														24916	25547	23931	24909	24429	25866	25098	21847	24160	23313	21638	22210	23598	22255	23733	24678	24891	24851	28421	28055
																														24883	25544	23931	24886	24434	25855	25116	21829	24171	23342	21635	22227	23599	22222	23751	24687	24896	24850	28424	28105
																														24865	25577	23889	24881	24406	25905	25108	21853	24179	23291	21622	22225	23595	22238	23796	24696	24934	24860	28424	28118
[truncated: 35 more columns]
